# Supplementary material for: Farm Animal Welfare Is a Field of Interest in China: A Bibliometric Analysis Based on CiteSpace
Source: Animals (Basel). 2023 Oct 8;13(19):3143. doi: 10.3390/ani13193143 (PMC10571665; doi:10.3390/ani13193143)
Supplement: Supplementary file 1 [file animals-13-03143-s001.zip]

Archive with 1 entries (1 files):
- animals-2657572-supplementary.xlsx
