# Supplementary material for: Farm Animal Welfare Is a Field of Interest in China: A Bibliometric Analysis Based on CiteSpace
Source: Animals (Basel). 2023 Oct 8;13(19):3143. doi: 10.3390/ani13193143 (PMC10571665; doi:10.3390/ani13193143)
Supplement: Supplementary file 1 [file animals-13-03143-s001.zip › animals-2657572-supplementary.xlsx]

## Sheet: Table S1
Table S1. Detailed information on the non-Chinese language literature search results (WoS database).
Search Term	Number of articles retrieved (with duplicates, not filtered)
(TS = farm animal welfare) AND AD = China	198
TS = swine AND (TS = farm animal welfare OR animal welfare OR welfare) AND AD = China	38
TS = pig AND (TS = farm animal welfare OR animal welfare OR welfare) AND AD = China	205
TS = sow AND (TS = farm animal welfare OR animal welfare OR welfare) AND AD = China	66
TS = boar AND (TS = farm animal welfare OR animal welfare OR welfare) AND AD = China	15
TS = piglet AND (TS = farm animal welfare OR animal welfare OR welfare) AND AD = China	73
TS = fattening pig AND (TS = farm animal welfare OR animal welfare OR welfare) AND AD = China	8
TS = cattle AND (TS = farm animal welfare OR animal welfare OR welfare) AND AD = China	116
TS = cow AND (TS = farm animal welfare OR animal welfare OR welfare) AND AD = China	106
TS = bovine AND (TS = farm animal welfare OR animal welfare OR welfare) AND AD = China	37
TS = bull AND (TS = farm animal welfare OR animal welfare OR welfare) AND AD = China	11
TS = beef cattle AND (TS = farm animal welfare OR animal welfare OR welfare) AND AD = China	20
TS = dairy cattle AND (TS = farm animal welfare OR animal welfare OR welfare) AND AD = China	67
TS = dairy cow AND (TS = farm animal welfare OR animal welfare OR welfare) AND AD = China	91
TS = calves AND (TS = farm animal welfare OR animal welfare OR welfare) AND AD = China	27
TS = sheep AND (TS = farm animal welfare OR animal welfare OR welfare) AND AD = China	47
TS = goat AND (TS = farm animal welfare OR animal welfare OR welfare) AND AD = China	27
TS = lamb AND (TS = farm animal welfare OR animal welfare OR welfare) AND AD = China	17
TS = chicken AND (TS = farm animal welfare OR animal welfare OR welfare) AND AD = China	177
TS = hen AND (TS = farm animal welfare OR animal welfare OR welfare) AND AD = China	117
TS = rooster AND (TS = farm animal welfare OR animal welfare OR welfare) AND AD = China	7
TS = laying hen AND (TS = farm animal welfare OR animal welfare OR welfare) AND AD = China	111
TS = broiler AND (TS = farm animal welfare OR animal welfare OR welfare) AND AD = China	158
TS = duck AND (TS = farm animal welfare OR animal welfare OR welfare) AND AD = China	33
TS = goose AND (TS = farm animal welfare OR animal welfare OR welfare) AND AD = China	12
TS = livestock AND (TS = farm animal welfare OR animal welfare OR welfare) AND AD = China	155
TS = poultry AND (TS = farm animal welfare OR animal welfare OR welfare) AND AD = China	147
TS = husbandry AND (TS = farm animal welfare OR animal welfare OR welfare) AND AD = China	42
	Total: 2128

## Sheet: Table S2
Table S2. Detailed information on the Chinese language literature search results (CNKI database).
Search Term in Chinese	Search Term in English	Number of articles retrieved (with duplicates, not filtered)
主题=猪 AND 主题=福利	subject = pig AND subject = welfare	56
主题=猪 AND 主题=动物福利	subject = pig AND subject = animal welfare	36
主题=母猪 AND 主题=福利	subject = sow AND subject = welfare	38
主题=母猪 AND 主题=动物福利	subject = sow AND subject = animal welfare	23
主题=公猪 AND 主题=福利	subject = boar AND subject = welfare	7
主题=公猪 AND 主题=动物福利	subject = boar AND subject = animal welfare	6
主题=仔猪 AND 主题=福利	subject = piglet AND subject = welfare	31
主题=仔猪 AND 主题=动物福利	subject = piglet AND subject = animal welfare	24
主题=育肥猪 AND 主题=福利	subject = fattening pig AND subject = welfare	8
主题=育肥猪 AND 主题=动物福利	subject = fattening pig AND subject = animal welfare	4
主题=牛 AND 主题=福利	subject = cattle AND subject = welfare	16
主题=牛 AND 主题=动物福利	subject = cattle AND subject = animal welfare	12
主题=母牛 AND 主题=福利	subject = cow AND subject = welfare	3
主题=母牛 AND 主题=动物福利	subject = cow AND subject = animal welfare	2
主题=公牛 AND 主题=福利	subject = bull AND subject = welfare	1
主题=公牛 AND 主题=动物福利	subject = bull AND subject = animal welfare	1
主题=肉牛 AND 主题=福利	subject = beef cattle AND subject = welfare	12
主题=肉牛 AND 主题=动物福利	subject = beef cattle AND subject = animal welfare	13
主题=奶牛 AND 主题=福利	subject = dairy cattle AND subject = welfare	32
主题=奶牛 AND 主题=动物福利	subject = dairy cattle AND subject = animal welfare	24
主题=羊 AND 主题=福利	subject = sheep AND subject = welfare	11
主题=羊 AND 主题=动物福利	subject = sheep AND subject = animal welfare	9
主题=母羊 AND 主题=福利	subject = ewe AND subject = welfare	2
主题=母羊 AND 主题=动物福利	subject = ewe AND subject = animal welfare	2
主题=公羊 AND 主题=福利	subject = ram AND subject = welfare	2
主题=公羊 AND 主题=动物福利	subject = ram AND subject = animal welfare	2
主题=绵羊 AND 主题=福利	subject = ovis aries AND subject = welfare	7
主题=绵羊 AND 主题=动物福利	subject = ovis aries AND subject = animal welfare	5
主题=山羊 AND 主题=福利	subject = carpra hircus AND subject = welfare	2
主题=山羊 AND 主题=动物福利	subject = carpra hircus AND subject = animal welfare	2
主题=鸡 AND 主题=福利	subject = chicken AND subject = welfare	40
主题=鸡 AND 主题=动物福利	subject = chicken AND subject = animal welfare	22
主题=母鸡 AND 主题=福利	subject = hen AND subject = welfare	7
主题=母鸡 AND 主题=动物福利	subject = hen AND subject = animal welfare	3
主题=公鸡 AND 主题=福利	subject = rooster AND subject = welfare	3
主题=公鸡 AND 主题=动物福利	subject = rooter AND subject = animal welfare	0
主题=蛋鸡 AND 主题=福利	subject = laying hen AND subject = welfare	62
主题=蛋鸡 AND 主题=动物福利	subject = laying hen AND subject = animal welfare	33
主题=肉鸡 AND 主题=福利	subject = broiler AND subject = welfare	65
主题=肉鸡 AND 主题=动物福利	subject = broiler AND subject = animal welfare	39
主题=仔鸡 AND 主题=福利	subject = chick AND subject = welfare	6
主题=仔鸡 AND 主题=动物福利	subject = chick AND subject = animal welfare	3
主题=鸭 AND 主题=福利	subject = duck AND subject = welfare	7
主题=鸭 AND 主题=动物福利	subject = duck AND subject = animal welfare	5
主题=鹅 AND 主题=福利	subject = goose AND subject = welfare	1
主题=鹅 AND 主题=动物福利	subject = goose AND subject = animal welfare	1
主题=畜牧 AND 主题=福利	subject = livestock AND subject = welfare	49
主题=畜牧 AND 主题=动物福利	subject = livestock AND subject = animal welfare	43
主题=家禽 AND 主题=福利	subject = poultry AND subject = welfare	86
主题=家禽 AND 主题=动物福利	subject = poultry AND subject = animal welfare	65
主题=畜禽 AND 主题=福利	subject = livestock and poultry AND subject = welfare	95
主题=畜禽 AND 主题=动物福利	subject = livestock and poultry AND subject = animal welfare	81
篇关摘=动物福利 OR 农场动物福利	subject = animal welfare OR farm animal welfare	972
主题=动物福利 OR 农场动物福利	title/keyword/abstract = animal welfare OR farm animal welfare	839
		Total: 2920

## Sheet: Table S3
Table S3. Detailed information on the valid non-Chinese language literature after screening (WoS database).
Number	Author	Year	Title	Journal	Link
1	Zeng, X Y; Turkstra, J A; Jongbloed, A W; van Diepen, JTM; Meloen, R H; Oonk, H B; Guo, D Z; van de Wiel, DFM	2002	Performance and hormone levels of immunocastrated, surgically castrated and intact male pigs fed ad libitum high- and low-energy diets	LIVESTOCK PRODUCTION SCIENCE	https://www.webofscience.com/wos/woscc/full-record/WOS:000179264900001
2	Cui, S; Chen, Y F; Yue, H N; He, Y Q; McNeilly, A S	2003	Sexual development and the effects of active immunization against GnRH in Chinese Tanyang ram lambs	ANIMAL REPRODUCTION SCIENCE	https://www.webofscience.com/wos/woscc/full-record/WOS:000183659200001
3	Chen, Congying; Gilbert, Colin L; Yanga, Guangcheng; Guo, Yuanmei; Segonds-Pichon, Anne; Ma, Junwu; Evans, Gary; Brenig, Bertram; Sargent, Carole; Affara, Nabeel; Huang, Lusheng	2008	Maternal infanticide in sows: Incidence and behavioural comparisons between savaging and non-savaging sows at parturition	APPLIED ANIMAL BEHAVIOUR SCIENCE	https://www.webofscience.com/wos/woscc/full-record/WOS:000252833900011
4	Chen, Congying; Guo, Yuanmei; Yang, Guangcheng; Yang, Zhuqing; Zhang, Zhiyan; Yang, Bin; Yan, Xueming; Perez-Enciso, Miguel; Ma, Junwu; Duan, Yanyu; Brenig, Bertram; Huang, Lusheng	2009	A Genome Wide Detection of Quantitative Trait Loci on Pig Maternal Infanticide Behavior in a Large Scale White Duroc x Erhualian Resource Population	BEHAVIOR GENETICS	https://www.webofscience.com/wos/woscc/full-record/WOS:000263113800010
5	Ding, N S; Mao, H R; Guo, Y M; Ren, J; Xiao, S J; Wu, G Z; Shen, H Q; Wu, L H; Ruan, G F; Brenig, B; Huang, L S	2009	A genome-wide scan reveals candidate susceptibility loci for pig hernias in an intercross between White Duroc and Erhualian	JOURNAL OF ANIMAL SCIENCE	https://www.webofscience.com/wos/woscc/full-record/WOS:000267935800001
6	Loeffler, I K; Robinson, J; Cochrane, G	2009	Compromised health and welfare of bears farmed for bile in China	ANIMAL WELFARE	https://www.webofscience.com/wos/woscc/full-record/WOS:000268352700002
7	Zhu, Lin; Bao, Endong; Zhao, Ruqian; Hartung, Joerg	2009	Expression of heat shock protein 60 in the tissues of transported piglets	CELL STRESS & CHAPERONES	https://www.webofscience.com/wos/woscc/full-record/WOS:000261177600006
8	Chai, J; Xiong, Q; Zhang, C X; Miao, W; Li, F E; Zheng, R; Peng, J; Jiang, S W	2010	Effect of pre-slaughter transport plant on blood constituents and meat quality in halothane genotype of NN Large White x Landrace pigs	LIVESTOCK SCIENCE	https://www.webofscience.com/wos/woscc/full-record/WOS:000275013600014
9	Gu, Z; Xin, H; Wang, C; Shi, Z; Cao, W; Liu, Z; Lin, B; Li, B	2010	CHARACTERIZATION OF TWO TYPES OF COVERED CREEP BOXES FOR PIGLET USAGE AND PIGLET PERFORMANCE IN A NATURALLY VENTILATED SWINE FARROWING BUILDING	APPLIED ENGINEERING IN AGRICULTURE	https://www.webofscience.com/wos/woscc/full-record/WOS:000286033600011
10	Gu, Zhaobing; Xin, Hongwei; Wang, Chaoyuan; Shi, Zhengxiang; Liu, Zuohua; Yang, Feiyun; Lin, Baozhong; Wang, Chao; Li, Baoming	2010	Effects of neoprene mat on diarrhea, mortality and foreleg abrasion of pre-weaning piglets	PREVENTIVE VETERINARY MEDICINE	https://www.webofscience.com/wos/woscc/full-record/WOS:000278281600003
11	O'Connor, E A; Parker, M O; McLeman, M A; Demmers, T G; Lowe, J C; Cui, L; Davey, E L; Owen, R C; Wathes, C M; Abeyesinghe, S M	2010	The impact of chronic environmental stressors on growing pigs, Sus scrofa (Part 1): stress physiology, production and play behaviour	ANIMAL	https://www.webofscience.com/wos/woscc/full-record/WOS:000283975300014
12	Zhang, H; Zhang, Y D; Wang, S Z; Liu, X F; Zhang, Q; Tang, Z Q; Li, H	2010	Detection and fine mapping of quantitative trait loci for bone traits on chicken chromosome one	JOURNAL OF ANIMAL BREEDING AND GENETICS	https://www.webofscience.com/wos/woscc/full-record/WOS:000284320900007
13	Chen, Congying; Yang, Zhuqing; Li, Yanying; Wei, Na; Li, Pinghua; Guo, Yuanmei; Ren, Jun; Ding, Nengshui; Huang, Lusheng	2011	Association and haplotype analysis of candidate genes in five genomic regions linked to sow maternal infanticide in a white Duroc x Erhualian resource population	BMC GENETICS	https://www.webofscience.com/wos/woscc/full-record/WOS:000287687400001
14	Lu, X; Gong, Y F; Liu, J F; Wang, Z P; Hu, F; Qiu, X T; Luo, Y R; Zhang, Q	2011	Mapping quantitative trait loci for cytokines in the pig	ANIMAL GENETICS	https://www.webofscience.com/wos/woscc/full-record/WOS:000286102100001
15	Lu, Xin; Liu, Jian-Feng; Gong, Yuan-Fang; Wang, Zhi-Peng; Liu, Yang; Zhang, Qin	2011	Mapping quantitative trait loci for T lymphocyte subpopulations in peripheral blood in swine	BMC GENETICS	https://www.webofscience.com/wos/woscc/full-record/WOS:000295414600001
16	Pang, Zhenzhen; Li, Baoming; Xin, Hongwei; Xi, Lei; Cao, Wei; Wang, Chaoyuan; Li, Wei	2011	Field evaluation of a water-cooled cover for cooling sows in hot and humid climates	BIOSYSTEMS ENGINEERING	https://www.webofscience.com/wos/woscc/full-record/WOS:000297775600005
17	Xu, L; Ji, F; Yue, H Y; Wu, S G; Zhang, H J; Zhang, L; Qi, G H	2011	Plasma variables, meat quality, and glycolytic potential in broilers stunned with different carbon dioxide concentrations	POULTRY SCIENCE	https://www.webofscience.com/wos/woscc/full-record/WOS:000292688900027
18	Xu, Y; Ding, Z	2011	Physiological, biochemical and histopathological effects of fermentative acidosis in ruminant production: a minimal review	SPANISH JOURNAL OF AGRICULTURAL RESEARCH	https://www.webofscience.com/wos/woscc/full-record/WOS:000291519600007
19	Zuowei, S; Yan, L; Yuan, L; Jiao, H; Song, Z; Guo, Y; Lin, H	2011	Stocking density affects the growth performance of broilers in a sex-dependent fashion	POULTRY SCIENCE	https://www.webofscience.com/wos/woscc/full-record/WOS:000291594100004
20	Chai, L; Ni, J Q; Diehl, C A; Kilic, I; Heber, A J; Chen, Y; Cortus, E L; Bogan, B W; Lim, T T; Ramirez-Dorronsoro, J C; Chen, L	2012	Ventilation rates in large commercial layer hen houses with two-year continuous monitoring	BRITISH POULTRY SCIENCE	https://www.webofscience.com/wos/woscc/full-record/WOS:000304592400003
21	Chen, D H; Bao, J	2012	General Behaviors and Perching Behaviors of Laying Hens in Cages with Different Colored Perches	ASIAN-AUSTRALASIAN JOURNAL OF ANIMAL SCIENCES	https://www.webofscience.com/wos/woscc/full-record/WOS:000303905400017
22	Dallaire, J A; Field, N; Mason, G J	2012	Activity and enrichment use in disabled Asiatic black bears (Ursus thibetanus) rescued from bile farms	ANIMAL WELFARE	https://www.webofscience.com/wos/woscc/full-record/WOS:000304223200003
23	Guo, Y Y; Song, Z G; Jiao, H C; Song, Q Q; Lin, H	2012	The effect of group size and stocking density on the welfare and performance of hens housed in furnished cages during summer	ANIMAL WELFARE	https://www.webofscience.com/wos/woscc/full-record/WOS:000299905700006
24	Liu, H W; Zhong, R Z; Zhou, D W; Sun, H X; Zhao, C S	2012	Effects of lairage time after road transport on some blood indicators of welfare and meat quality traits in sheep	JOURNAL OF ANIMAL PHYSIOLOGY AND ANIMAL NUTRITION	https://www.webofscience.com/wos/woscc/full-record/WOS:000314234700021
25	Meng, Xiuxiang; Sih, Andrew; Li, Haitao; Cody, Nicholas	2012	QUANTIFIED ANALYSES OF AGGRESSION PATTERN IN A CAPTIVE POPULATION OF MUSK DEER (MOSCHUS SIFANICUS)	ANNALS OF ANIMAL SCIENCE	https://www.webofscience.com/wos/woscc/full-record/WOS:000309632700013
26	Sun, Gui-rong; Li, Yan; Kang, Xiang-tao; Tian, Ya-dong; Zhang, Hu; Li, Kui	2012	Effect of Beak Trimming Stress on the Apoptosis and Its Related Protein Expression of Chicken Spleen	JOURNAL OF INTEGRATIVE AGRICULTURE	https://www.webofscience.com/wos/woscc/full-record/WOS:000302837600014
27	Tong, H B; Lu, J; Zou, J M; Wang, Q; Shi, S R	2012	Effects of stocking density on growth performance, carcass yield, and immune status of a local chicken breed	POULTRY SCIENCE	https://www.webofscience.com/wos/woscc/full-record/WOS:000300616800015
28	Zhao, J P; Jiao, H C; Jiang, Y B; Song, Z G; Wang, X J; Lin, H	2012	Cool perch availability improves the performance and welfare status of broiler chickens in hot weather	POULTRY SCIENCE	https://www.webofscience.com/wos/woscc/full-record/WOS:000306719800005
29	Zili, J; Kolesar, R	2012	WSPA and APSRI humane slaughter programme in China: STEPS (R)	ANIMAL WELFARE	https://www.webofscience.com/wos/woscc/full-record/WOS:000304787600015
30	Bao, J; Li, X; Lv, F L; Chen, D H; Li, J H	2013	Prolonged latency of pupillary light reflex in confined sows: Possible stress-related symptom?	JOURNAL OF VETERINARY BEHAVIOR-CLINICAL APPLICATIONS AND RESEARCH	https://www.webofscience.com/wos/woscc/full-record/WOS:000328238600012
31	Guo, Pengju; Thomas, Jesse D; Bruce, Matthew P; Hinton, Tracey M; Bean, Andrew G D; Lowenthal, John W	2013	gamma gamma The chicken TH1 response: Potential therapeutic applications of ChIFTrrr	DEVELOPMENTAL AND COMPARATIVE IMMUNOLOGY	https://www.webofscience.com/wos/woscc/full-record/WOS:000324850000010
32	Lu, Xin; Liu, JianFeng; Fu, WeiXuan; Zhou, JiaPeng; Luo, YanRu; Ding, XiangDong; Liu, Yang; Zhang, Qin	2013	Genome-Wide Association Study for Cytokines and Immunoglobulin G in Swine	PLOS ONE	https://www.webofscience.com/wos/woscc/full-record/WOS:000325434500015
33	Sun, Z W; Yan, L; Zhao, J P; Lin, H; Guo, Y M	2013	Increasing dietary vitamin D-3 improves the walking ability and welfare status of broiler chickens reared at high stocking densities	POULTRY SCIENCE	https://www.webofscience.com/wos/woscc/full-record/WOS:000330526500001
34	Wang, Song; Ni, Yingdong; Guo, Feng; Fu, Wenyan; Grossmann, Roland; Zhao, Ruqian	2013	Effect of corticosterone on growth and welfare of broiler chickens showing long or short tonic immobility	COMPARATIVE BIOCHEMISTRY AND PHYSIOLOGY A-MOLECULAR & INTEGRATIVE PHYSIOLOGY	https://www.webofscience.com/wos/woscc/full-record/WOS:000315131800014
35	Yu, Yuan; Wang, Yongsheng; Tong, Qi; Liu, Xu; Su, Feng; Quan, Fusheng; Guo, Zekun; Zhang, Yong	2013	A Site-Specific Recombinase-Based Method to Produce Antibiotic Selectable Marker Free Transgenic Cattle	PLOS ONE	https://www.webofscience.com/wos/woscc/full-record/WOS:000319167000046
36	Zhao, J P; Jiao, H C; Jiang, Y B; Song, Z G; Wang, X J; Lin, H	2013	Cool perches improve the growth performance and welfare status of broiler chickens reared at different stocking densities and high temperatures	POULTRY SCIENCE	https://www.webofscience.com/wos/woscc/full-record/WOS:000322014500002
37	Zhao, Y; Xin, H; Dong, B	2013	Use of infrared thermography to assess laying-hen feather coverage	POULTRY SCIENCE	https://www.webofscience.com/wos/woscc/full-record/WOS:000319313900002
38	Zhen, Shaobo; Liu, Yiren; Li, Xingmin; Ge, Keshan; Chen, Hui; Li, Chun; Ren, Fazheng	2013	Effects of lairage time on welfare indicators, energy metabolism and meat quality of pigs in Beijing	MEAT SCIENCE	https://www.webofscience.com/wos/woscc/full-record/WOS:000311599600022
39	Zheng, W; Zhao, Y; Xin, H; Li, B; Gates, R S; Zhang, Y; Soupir, M	2013	CONCENTRATIONS AND SIZE DISTRIBUTIONS OF AIRBORNE PARTICULATE MATTER AND BACTERIA IN AN EXPERIMENTAL AVIARY LAYING-HEN CHAMBER	TRANSACTIONS OF THE ASABE	https://www.webofscience.com/wos/woscc/full-record/WOS:000329603000025
40	Zhou, B; Yang, X J; Zhao, R Q; Huang, R H; Wang, Y H; Wang, S T; Yin, C P; Shen, Q; Wang, L Y; Schinckel, A P	2013	Effects of tail docking and teeth clipping on the physiological responses, wounds, behavior, growth, and backfat depth of pigs	JOURNAL OF ANIMAL SCIENCE	https://www.webofscience.com/wos/woscc/full-record/WOS:000325082900037
41	Bai, Hao; Zhu, Jing; Sun, Yanyan; Liu, Ranran; Liu, Nian; Li, Dongli; Wen, Jie; Chen, Jilan	2014	Identification of Genes Related to Beak Deformity of Chickens Using Digital Gene Expression Profiling	PLOS ONE	https://www.webofscience.com/wos/woscc/full-record/WOS:000341304700077
42	Jiang, S; Hester, P Y; Hu, J Y; Yan, F F; Dennis, R L; Cheng, H W	2014	Effect of perches on liver health of hens	POULTRY SCIENCE	https://www.webofscience.com/wos/woscc/full-record/WOS:000338436600003
43	Jiao, Hongchao; Jiang, Yongbin; Song, Zhigang; Zhao, Jingpeng; Wang, Xiaojuan; Lin, Hai	2014	Effect of perch type and stocking density on the behaviour and growth of broilers	ANIMAL PRODUCTION SCIENCE	https://www.webofscience.com/wos/woscc/full-record/WOS:000337724400012
44	Liu, Xu; Wang, Yongsheng; Tian, Yuchen; Yu, Yuan; Gao, Mingqing; Hu, Guangdong; Su, Feng; Pan, Shaohui; Luo, Yan; Guo, Zekun; Quan, Fusheng; Zhang, Yong	2014	Generation of mastitis resistance in cows by targeting human lysozyme gene to beta-casein locus using zinc-finger nucleases	PROCEEDINGS OF THE ROYAL SOCIETY B-BIOLOGICAL SCIENCES	https://www.webofscience.com/wos/woscc/full-record/WOS:000332383100024
45	Lu, X; Gong, Y F; Liu, J F; Liu, Y; Zhang, Q	2014	Mapping quantitative trait loci for the lysozyme level and immunoglobulin G blocking percentage of classical swine fever virus	GENETICS AND MOLECULAR RESEARCH	https://www.webofscience.com/wos/woscc/full-record/WOS:000331846400031
46	Ma, Zili; Zhang, Jinqiu; Ma, Haitian; Dai, Bin; Zheng, Liuhai; Miao, Jinfeng; Zhang, Yuanshu	2014	The influence of dietary taurine and reduced housing density on hepatic functions in laying hens	POULTRY SCIENCE	https://www.webofscience.com/wos/woscc/full-record/WOS:000338436600015
47	Pan, J; Lu, M; Lin, W; Lu, Z; Yu, Y; Yue, Y; Zhang, M; Ying, Y	2014	THE BEHAVIORAL PREFERENCES AND PERFORMANCE OF FEMALE BROILERS UNDER UNEVENLY DISTRIBUTED YELLOW LED LIGHTS WITH VARIOUS INTENSITIES	TRANSACTIONS OF THE ASABE	https://www.webofscience.com/wos/woscc/full-record/WOS:000341301400024
48	Tang, Shu; Bao, Endong; Sultan, Karim R; Nowak, Bernhard; Hartung, Joerg	2014	Transportation Stress and Expression of Heat Shock Protein Affecting Pork Quality	PAKISTAN VETERINARY JOURNAL	https://www.webofscience.com/wos/woscc/full-record/WOS:000330040400023
49	Tong, H B; Wang, Q; Lu, J; Zou, J M; Chang, L L; Fu, S Y	2014	Effect of free-range days on a local chicken breed: Growth performance, carcass yield, meat quality, and lymphoid organ index	POULTRY SCIENCE	https://www.webofscience.com/wos/woscc/full-record/WOS:000340041100002
50	Wang, Bo; Min, Zhizhi; Yuan, Jianmin; Zhang, Bingkun; Guo, Yuming	2014	Effects of dietary tryptophan and stocking density on the performance, meat quality, and metabolic status of broilers	JOURNAL OF ANIMAL SCIENCE AND BIOTECHNOLOGY	https://www.webofscience.com/wos/woscc/full-record/WOS:000346673600001
51	Willemen, S A; Che, L; Dewilde, S; Van Hauwaert, M L; De Vos, M; Huygelen, V; Fransen, E; Tambuyzer, B R; Casteleyn, C; Van Cruchten, S; Van Ginneken, C	2014	Enteric and serological distribution of serotonin and its precursor tryptophan in perinatal low and normal weight piglets	ANIMAL	https://www.webofscience.com/wos/woscc/full-record/WOS:000334588400014
52	Xie, M; Jiang, Y; Tang, J; Wen, Z G; Huang, W; Hou, S S	2014	Effects of stocking density on growth performance, carcass traits, and foot pad lesions of White Pekin ducks	POULTRY SCIENCE	https://www.webofscience.com/wos/woscc/full-record/WOS:000338436600006
53	Yang, H M; Yang, Z; Wang, W; Wang, Z Y; Sun, H N; Ju, X J; Qi, X M	2014	Effects of different housing systems on visceral organs, serum biochemical proportions, immune performance and egg quality of laying hens	EUROPEAN POULTRY SCIENCE	https://www.webofscience.com/wos/woscc/full-record/WOS:000343726900001
54	Yin, Guoan; Li, Xiang; Liu, Honggui; Huang, Dapeng; Jun, Bao	2014	Small Quantities of Straw Provided Daily Improve Behavior of Growing Gilts	INTERNATIONAL JOURNAL OF APPLIED RESEARCH IN VETERINARY MEDICINE	https://www.webofscience.com/wos/woscc/full-record/WOS:000348617300007
55	Yin, Guoan; Sun, Guopeng; Li, Xiang; Liu, Honggui; Huang, Dapeng; Wei, Chunbo; Bao, Jun	2014	Effect of straw enriched environment on behaviors of nursery piglets reared in the farrowing pens	JOURNAL OF ENVIRONMENTAL BIOLOGY	https://www.webofscience.com/wos/woscc/full-record/WOS:000335543400003
56	You, Xiaolin; Li, Yibo; Zhang, Min; Yan, Huoqi; Zhao, Ruqian	2014	A Survey of Chinese Citizens' Perceptions on Farm Animal Welfare	PLOS ONE	https://www.webofscience.com/wos/woscc/full-record/WOS:000343662500026
57	Zhao, Zi-guang; Li, Jian-hong; Li, Xiang; Bao, Jun	2014	Effects of Housing Systems on Behaviour, Performance and Welfare of Fast-growing Broilers	ASIAN-AUSTRALASIAN JOURNAL OF ANIMAL SCIENCES	https://www.webofscience.com/wos/woscc/full-record/WOS:000329888900018
58	Zheng, W; Zhao, Y; Xin, H; Gates, R S; Li, B; Zhang, Y; Soupir, M L	2014	AIRBORNE PARTICULATE MATTER AND CULTURABLE BACTERIA REDUCTION FROM SPRAYING SLIGHTLY ACIDIC ELECTROLYZED WATER IN AN EXPERIMENTAL AVIARY LAYING-HEN HOUSING CHAMBER	TRANSACTIONS OF THE ASABE	https://www.webofscience.com/wos/woscc/full-record/WOS:000333774700022
59	Zhou, Q; Sun, Q; Wang, G; Zhou, B; Lu, M; Marchant-Forde, J N; Yang, X; Zhao, R	2014	Group housing during gestation affects the behaviour of sows and the physiological indices of offspring at weaning	ANIMAL	https://www.webofscience.com/wos/woscc/full-record/WOS:000340252100017
60	Zhu, W; Jiang, W; Wu, L Y	2014	Dietary L-arginine supplement alleviates hepatic heat stress and improves feed conversion ratio of Pekin ducks exposed to high environmental temperature	JOURNAL OF ANIMAL PHYSIOLOGY AND ANIMAL NUTRITION	https://www.webofscience.com/wos/woscc/full-record/WOS:000345034200016
61	Zhu, Zhen; Chen, Yang; Huang, Zhengyang; Zhang, Yang; Xu, Qi; Tong, Yiyu; Zhai, Fei; Chang, Guobin; Chen, Guohong	2014	Effects of transport stress and rest before slaughter on blood parameters and meat quality of ducks	CANADIAN JOURNAL OF ANIMAL SCIENCE	https://www.webofscience.com/wos/woscc/full-record/WOS:000349145100005
62	Chen, Yujie; Aorigele, Chen; Yan, Feng; Li, Yan; Cheng, Peng; Qi, Zhili	2015	Effect of production system on welfare traits, growth performance and meat quality of ducks	SOUTH AFRICAN JOURNAL OF ANIMAL SCIENCE	https://www.webofscience.com/wos/woscc/full-record/WOS:000356224700008
63	Jiang, N N; Xing, T; Wang, P; Xie, C; Xu, X L	2015	Effects of Water-misting Sprays with Forced Ventilation after Transport during Summer on Meat Quality, Stress Parameters, Glycolytic Potential and Microstructures of Muscle in Broilers	ASIAN-AUSTRALASIAN JOURNAL OF ANIMAL SCIENCES	https://www.webofscience.com/wos/woscc/full-record/WOS:000368418000013
64	Li, Yaokun; Carrillo, Jose A; Ding, Yi; He, YangHua; Zhao, Chunping; Zan, Linsen; Song, Jiuzhou	2015	Ruminal Transcriptomic Analysis of Grass-Fed and Grain-Fed Angus Beef Cattle	PLOS ONE	https://www.webofscience.com/wos/woscc/full-record/WOS:000356835000001
65	Liao, X J; Li, L; Zhang, Z Y; Long, Y; Yang, B; Ruan, G R; Su, Y; Ai, H S; Zhang, W C; Deng, W Y; Xiao, S J; Ren, J; Ding, N S; Huang, L S	2015	Susceptibility loci for umbilical hernia in swine detected by genome-wide association	RUSSIAN JOURNAL OF GENETICS	https://www.webofscience.com/wos/woscc/full-record/WOS:000363256700008
66	Liu, Y; Yuan, J M; Zhang, L S; Zhang, Y R; Cai, S M; Yu, J H; Xia, Z F	2015	Effects of tryptophan supplementation on growth performance, antioxidative activity, and meat quality of ducks under high stocking density	POULTRY SCIENCE	https://www.webofscience.com/wos/woscc/full-record/WOS:000358186100022
67	Lv, S J; Yang, Y; Dwyer, C M; Li, F K	2015	Pen size and parity effects on maternal behaviour of Small-Tail Han sheep	ANIMAL	https://www.webofscience.com/wos/woscc/full-record/WOS:000357023100014
68	Massei, Giovanna; Koon, Ka-Kei; Benton, Steven; Brown, Richard; Gomm, Matt; Orahood, Darcy S; Pietravalle, Stephane; Eckery, Douglas C	2015	Immunocontraception for Managing Feral Cattle in Hong Kong	PLOS ONE	https://www.webofscience.com/wos/woscc/full-record/WOS:000352588500023
69	Meng, Fanyu; Chen, Donghua; Li, Xiang; Li, Jianhong; Bao, Jun	2015	Effects of large or small furnished cages on performance, welfare and egg quality of laying hens	ANIMAL PRODUCTION SCIENCE	https://www.webofscience.com/wos/woscc/full-record/WOS:000353906400013
70	Shao, Dan; He, Jiao; Lu, Jian; Wang, Qiang; Chang, Lingling; Shi, Shou Rong; Bing, Tong Hai	2015	Effects of sawdust thickness on the growth performance, environmental condition, and welfare quality of yellow broilers	POULTRY SCIENCE	https://www.webofscience.com/wos/woscc/full-record/WOS:000347643100001
71	Tong, H B; Cai, J; Lu, J; Wang, Q; Shao, D; Zou, J M	2015	Effects of outdoor access days on growth performance, carcass yield, meat quality, and lymphoid organ index of a local chicken breed	POULTRY SCIENCE	https://www.webofscience.com/wos/woscc/full-record/WOS:000355189700002
72	Yang, Haiming; Xing, Hao; Wang, Zhiyue; Xia, Jinlong; Wan, Yan; Hou, Banghong; Zhang, Jundong	2015	Effects of intermittent lighting on broiler growth performance, slaughter performance, serum biochemical parameters and tibia parameters	ITALIAN JOURNAL OF ANIMAL SCIENCE	https://www.webofscience.com/wos/woscc/full-record/WOS:000368276400020
73	Zhang, T; Zhou, Y F; Zou, Y; Hu, X M; Zheng, L F; Wei, H K; Giannenas, I; Jin, L Z; Peng, J; Jiang, S W	2015	Effects of dietary oregano essential oil supplementation on the stress response, antioxidative capacity, and HSPs mRNA expression of transported pigs	LIVESTOCK SCIENCE	https://www.webofscience.com/wos/woscc/full-record/WOS:000362382200020
74	Zhou, Chuanshe; Hu, Jinjie; Zhang, Bin; Tan, Zhiliang	2015	Gaseous emissions, growth performance and pork quality of pigs housed in deep-litter system compared to concrete-floor system	ANIMAL SCIENCE JOURNAL	https://www.webofscience.com/wos/woscc/full-record/WOS:000353068100008
75	Zhou, Zhenjin; Zheng, Weijiang; Shang, Weiwei; Du, Huanli; Li, Genlai; Yao, Wen	2015	How host gender affects the bacterial community in pig feces and its correlation to skatole production	ANNALS OF MICROBIOLOGY	https://www.webofscience.com/wos/woscc/full-record/WOS:000364945100058
76	Bai, Hao; Sun, Yanyan; Zhu, Jing; Liu, Nian; Li, Dongli; Xue, Fuguang; Li, Yunlei; Chen, Jilan	2016	Study on LOC426217 as a candidate gene for beak deformity in chicken	BMC GENETICS	https://www.webofscience.com/wos/woscc/full-record/WOS:000370414400001
77	Cicia, Gianni; Caracciolo, Francesco; Cembalo, Luigi; Del Giudice, Teresa; Grunert, Klaus G; Krystallis, Athanasios; Lombardi, Pasquale; Zhou, Yanfeng	2016	Food safety concerns in urban China: Consumer preferences for pig process attributes	FOOD CONTROL	https://www.webofscience.com/wos/woscc/full-record/WOS:000364882900022
78	Clark, Emily L; Macdonald, Sarah E; Thenmozhi, V; Kundu, Krishnendu; Garg, Rajat; Kumar, Saroj; Ayoade, Simeon; Fornace, Kimberly M; Jatau, Isa Danladi; Moftah, Abdalgader; Nolan, Matthew J; Sudhakar, N R; Adebambo, A O; Lawal, I A; Alvarez Zapata, Ramon; Awuni, Joseph A; Chapman, H David; Karimuribo, Esron; Mugasa, Claire M; Namangala, Boniface; Rushton, Jonathan; Suo, Xun; Thangaraj, Kumarasamy…	2016	Cryptic Eimeria genotypes are common across the southern but not northern hemisphere	INTERNATIONAL JOURNAL FOR PARASITOLOGY	https://www.webofscience.com/wos/woscc/full-record/WOS:000381538000001
79	Cui, Yanjun; Hao, Yue; Li, Jielei; Bao, Weiguang; Li, Gan; Gao, Yanli; Gu, Xianhong	2016	Chronic Heat Stress Induces Immune Response, Oxidative Stress Response, and Apoptosis of Finishing Pig Liver: A Proteomic Approach	INTERNATIONAL JOURNAL OF MOLECULAR SCIENCES	https://www.webofscience.com/wos/woscc/full-record/WOS:000378791400002
80	Fu, Lingling; Li, Huizhi; Liang, Tingting; Zhou, Bo; Chu, Qingpo; Schinckel, Allan P; Yang, Xiaojing; Zhao, Ruqian; Li, Pinghua; Huang, Ruihua	2016	Stocking density affects welfare indicators of growing pigs of different group sizes after regrouping	APPLIED ANIMAL BEHAVIOUR SCIENCE	https://www.webofscience.com/wos/woscc/full-record/WOS:000369680900006
81	He, L W; Meng, Q X; Li, D Y; Zhang, Y W; Ren, L P	2016	Influence of dietary fiber sources on the physiological and behavioral stress responses of Greylag geese (Anser anser)	JOURNAL OF APPLIED POULTRY RESEARCH	https://www.webofscience.com/wos/woscc/full-record/WOS:000381028600009
82	Johnson, Timothy A; Stedtfeld, Robert D; Wang, Qiong; Cole, James R; Hashsham, Syed A; Looft, Torey; Zhu, Yong-Guan; Tiedje, James M	2016	Clusters of Antibiotic Resistance Genes Enriched Together Stay Together in Swine Agriculture	MBIO	https://www.webofscience.com/wos/woscc/full-record/WOS:000377768700044
83	Lao, F; Brown-Brandl, T; Stinn, J P; Liu, K; Teng, G; Xin, H	2016	Automatic recognition of lactating sow behaviors through depth image processing	COMPUTERS AND ELECTRONICS IN AGRICULTURE	https://www.webofscience.com/wos/woscc/full-record/WOS:000378191300006
84	Lee, Jonguk; Jin, Long; Park, Daihee; Chung, Yongwha	2016	Automatic Recognition of Aggressive Behavior in Pigs Using a Kinect Depth Sensor	SENSORS	https://www.webofscience.com/wos/woscc/full-record/WOS:000375153900038
85	Li, Xiang; Chen, Donghua; Li, Jianhong; Bao, Jun	2016	Effects of Furnished Cage Type on Behavior and Welfare of Laying Hens	ASIAN-AUSTRALASIAN JOURNAL OF ANIMAL SCIENCES	https://www.webofscience.com/wos/woscc/full-record/WOS:000378108900017
86	Li, Yaxin; Dai, Jianjun; Zhuge, Xiangkai; Wang, Haojin; Hu, Lin; Ren, Jianluan; Chen, Ling; Li, Dezhi; Tang, Fang	2016	Iron-regulated gene ireA in avian pathogenic Escherichia coli participates in adhesion and stress-resistance	BMC VETERINARY RESEARCH	https://www.webofscience.com/wos/woscc/full-record/WOS:000381673500001
87	Li, Zhenhui; Zheng, Ming; Abdalla, Bahareldin Ali; Zhang, Zhe; Xu, Zhenqiang; Ye, Qiao; Xu, Haiping; Luo, Wei; Nie, Qinghua; Zhang, Xiquan	2016	Genome-wide association study of aggressive behaviour in chicken	SCIENTIFIC REPORTS	https://www.webofscience.com/wos/woscc/full-record/WOS:000380656500001
88	Ling, R Z; Zulkifli, I; Lampang, P N; Nhiem, D V; Wang, Y; Phillips, C J C	2016	Attitudes of students from south-east and east Asian countries to slaughter and transport of livestock	ANIMAL WELFARE	https://www.webofscience.com/wos/woscc/full-record/WOS:000383807800010
89	Liu, Huawei; Li, Ke; Lv, Mingbin; Zhao, Jinshan; Xiong, Benhai	2016	Effects of chestnut tannins on the meat quality, welfare, and antioxidant status of heat-stressed lambs	MEAT SCIENCE	https://www.webofscience.com/wos/woscc/full-record/WOS:000372942500030
90	Liu, Xiaoye; Schmidt, Heinar; Moerlein, Daniel	2016	Feasibility of boar taint classification using a portable Raman device	MEAT SCIENCE	https://www.webofscience.com/wos/woscc/full-record/WOS:000372942500017
91	Long, H; Zhao, Y; Wang, T; Ning, Z; Xin, H	2016	Effect of light-emitting diode vs. fluorescent lighting on laying hens in aviary hen houses: Part 1-Operational characteristics of lights and production traits of hens	POULTRY SCIENCE	https://www.webofscience.com/wos/woscc/full-record/WOS:000371058300001
92	Long, Yi; Su, Ying; Ai, Huashui; Zhang, Zhiyan; Yang, Bin; Ruan, Guorong; Xiao, Shijun; Liao, Xinjun; Ren, Jun; Huang, Lusheng; Ding, Nengshui	2016	A genome-wide association study of copy number variations with umbilical hernia in swine	ANIMAL GENETICS	https://www.webofscience.com/wos/woscc/full-record/WOS:000374991500003
93	Ma, H; Xin, H; Zhao, Y; Li, B; Shepherd, T A; Alvarez, I	2016	Assessment of lighting needs by W-36 laying hens via preference test	ANIMAL	https://www.webofscience.com/wos/woscc/full-record/WOS:000377123800017
94	Ma, Zi-li; Gao, Yang; Ma, Hai-tian; Zheng, Liu-hai; Dai, Bin; Miao, Jin-feng; Zhang, Yuan-shu	2016	Effects of taurine and housing density on renal function in laying hens	JOURNAL OF ZHEJIANG UNIVERSITY-SCIENCE B	https://www.webofscience.com/wos/woscc/full-record/WOS:000389696500005
95	Mei, Hongyuan; Yang, Binyu; Luo, Juan; Gan, Ling	2016	The effect of mixing levels on aggression at weaning in piglets	APPLIED ANIMAL BEHAVIOUR SCIENCE	https://www.webofscience.com/wos/woscc/full-record/WOS:000376708300005
96	Meng, L; Mao, P; Guo, Q; Tian, X	2016	Evaluation of Meat and Egg Traits of Beijing-you Chickens Rotationally Grazing on Chicory Pasture in a Chestnut Forest	BRAZILIAN JOURNAL OF POULTRY SCIENCE	https://www.webofscience.com/wos/woscc/full-record/WOS:000384152000001
97	Wang, Cheng; Chen, Hongqian; Zhang, Xuebin; Meng, Chaoying	2016	Evaluation of a laying-hen tracking algorithm based on a hybrid support vector machine	JOURNAL OF ANIMAL SCIENCE AND BIOTECHNOLOGY	https://www.webofscience.com/wos/woscc/full-record/WOS:000386464300001
98	Wang, Lihua H; Li, Yuzhi Z	2016	Effect of continuous access to feeding stalls during mixing on behavior, welfare, and performance of group-housed gestating sows in different social ranks	CANADIAN JOURNAL OF ANIMAL SCIENCE	https://www.webofscience.com/wos/woscc/full-record/WOS:000383127100011
99	Wang, Yu; Li, Dapeng; Shen, Xiong; Shi, Zhengxiang	2016	Effects of inductive methods on dunging behavior of weaning pigs in slatted floor pens	INTERNATIONAL JOURNAL OF AGRICULTURAL AND BIOLOGICAL ENGINEERING	https://www.webofscience.com/wos/woscc/full-record/WOS:000381656700022
100	Yang, Ye-Feng; Jiang, Jing-Song; Pan, Jin-Ming; Ying, Yi-Bin; Wang, Xiao-Shuang; Zhang, Ming-Li; Lu, Min-Si; Chen, Xian-Hui	2016	The relationship of spectral sensitivity with growth and reproductive response in avian breeders (Gallus gallus)	SCIENTIFIC REPORTS	https://www.webofscience.com/wos/woscc/full-record/WOS:000368148400001
101	Yi, Bao; Chen, Liang; Sa, Renna; Zhong, Ruqing; Xing, Huan; Zhang, Hongfu	2016	High concentrations of atmospheric ammonia induce alterations of gene expression in the breast muscle of broilers (Gallus gallus) based on RNA-Seq	BMC GENOMICS	https://www.webofscience.com/wos/woscc/full-record/WOS:000384045100001
102	Yu, G L; Wei, L M; Liu, Y Y; Liu, J Y; Wang, Y; Gao, J; Chai, T J; Cai, Y M	2016	Influence of indoor microbial aerosol on the welfare of meat ducks	BRITISH POULTRY SCIENCE	https://www.webofscience.com/wos/woscc/full-record/WOS:000371907400002
103	Zhang, L; Zhu, X D; Wang, X F; Li, J L; Gao, F; Zhou, G H	2016	Green Light-emitting Diodes Light Stimuli during Incubation Enhances Posthatch Growth without Disrupting Normal Eye Development of Broiler Embryos and Hatchlings	ASIAN-AUSTRALASIAN JOURNAL OF ANIMAL SCIENCES	https://www.webofscience.com/wos/woscc/full-record/WOS:000388268700006
104	Zhang, Yu; Chen, Qiyu; Liu, Guanting; Shen, Weizheng; Wang, Guanlin	2016	Environment Parameters Control Based on Wireless Sensor Network in Livestock Buildings	INTERNATIONAL JOURNAL OF DISTRIBUTED SENSOR NETWORKS	https://www.webofscience.com/wos/woscc/full-record/WOS:000376931700001
105	Chen, Chen; Zhu, Weixing; Ma, Changhua; Guo, Yizheng; Huang, Weijia; Ruan, Chengzhi	2017	Image motion feature extraction for recognition of aggressive behaviors among group-housed pigs	COMPUTERS AND ELECTRONICS IN AGRICULTURE	https://www.webofscience.com/wos/woscc/full-record/WOS:000415392400035
106	Chen, Shi-Yi; Liu, Linhai; Fu, Maozhong; Zhang, Gong-Wei; Yi, Jun; Lai, Song-Jia; Wang, Wei	2017	Simultaneous introgression of three POLLED mutations into a synthetic breed of Chinese cattle	PLOS ONE	https://www.webofscience.com/wos/woscc/full-record/WOS:000413315100042
107	Cui, K; Tu, Y; Wang, Y C; Zhang, N F; Ma, T; Diao, Q Y	2017	Effects of a limited period of iron supplementation on the growth performance and meat colour of dairy bull calves for veal production	ANIMAL PRODUCTION SCIENCE	https://www.webofscience.com/wos/woscc/full-record/WOS:000395565100022
108	Elahi, Ehsan; Abid, Muhammad; Zhang, Liqin; Alugongo, Gibson Maswayi	2017	The use of wastewater in livestock production and its socioeconomic and welfare implications	ENVIRONMENTAL SCIENCE AND POLLUTION RESEARCH	https://www.webofscience.com/wos/woscc/full-record/WOS:000406479200001
109	Guo, Jun; Sun, Congjiao; Qu, Liang; Shen, Manman; Dou, Taocun; Ma, Meng; Wang, Kehua; Yang, Ning	2017	Genetic architecture of bone quality variation in layer chickens revealed by a genome-wide association study	SCIENTIFIC REPORTS	https://www.webofscience.com/wos/woscc/full-record/WOS:000398593000001
110	Jorgensen, Steffen L; Kudirkiene, Egle; Li, Lili; Christensen, Jens P; Olsen, John E; Nolan, Lisa; Olsen, Rikke H	2017	Chromosomal features of Escherichia coli serotype O2:K2, an avian pathogenic E. coli	STANDARDS IN GENOMIC SCIENCES	https://www.webofscience.com/wos/woscc/full-record/WOS:000402280800002
111	Li, H; Wen, X; Alphin, R; Zhu, Z; Zhou, Z	2017	Effects of two different broiler flooring systems on production performances, welfare, and environment under commercial production conditions	POULTRY SCIENCE	https://www.webofscience.com/wos/woscc/full-record/WOS:000402792200011
112	Li, L; Zhao, Y; Oliveira, J; Verhoijsen, W; Liu, K; Xin, H	2017	A UHF RFID SYSTEM FOR STUDYING INDIVIDUAL FEEDING AND NESTING BEHAVIORS OF GROUP-HOUSED LAYING HENS	TRANSACTIONS OF THE ASABE	https://www.webofscience.com/wos/woscc/full-record/WOS:000408589300026
113	Li, Xiang; Chen, Donghua; Meng, Fanyu; Su, Yingying; Wang, Lisha; Zhang, Runxiang; Li, Jianhong; Bao, Jun	2017	Exterior egg quality as affected by enrichment resources layout in furnished laying-hen cages	ASIAN-AUSTRALASIAN JOURNAL OF ANIMAL SCIENCES	https://www.webofscience.com/wos/woscc/full-record/WOS:000415812400018
114	Li, Xiang; Li, Jian-hong; Cui, Shi-quan; Li, Shu-ling; Bao, Jun	2017	The relationship of PLR to stereotypic behaviors and neurotransmitters in sows	JOURNAL OF VETERINARY BEHAVIOR-CLINICAL APPLICATIONS AND RESEARCH	https://www.webofscience.com/wos/woscc/full-record/WOS:000414760000002
115	Li, Yanling; Wu, Nanjun; Xu, Rong; Li, Liqing; Zhou, Wei; Zhou, Xianjun	2017	Empirical analysis of pig welfare levels and their impact on pig breeding efficiency-Based on 773 pig farmers' survey data	PLOS ONE	https://www.webofscience.com/wos/woscc/full-record/WOS:000419006200064
116	Li, Ying; Luo, Chenglong; Wang, Jie; Guo, Fuyou	2017	Effects of different raising systems on growth performance, carcass, and meat quality of medium-growing chickens	JOURNAL OF APPLIED ANIMAL RESEARCH	https://www.webofscience.com/wos/woscc/full-record/WOS:000384310600057
117	Li, Yuzhi Z; Wang, L H; Johnston, L J	2017	Effects of social rank on welfare and performance of gestating sows housed in two group sizes	JOURNAL OF SWINE HEALTH AND PRODUCTION	https://www.webofscience.com/wos/woscc/full-record/WOS:000413890100004
118	Liu, Zhao; Jiang, Zhigang; Yang, Aifang; Xu, Bingbing; Fang, Hongxia; Xie, Zongping; Li, Ning; Li, Chunwang; Meng, Zhibin; Zeng, Yan	2017	Attitudes Toward Bile Extraction From Living Bears: Survey of Citizens and Students in Beijing	JOURNAL OF APPLIED ANIMAL WELFARE SCIENCE	https://www.webofscience.com/wos/woscc/full-record/WOS:000402082100001
119	Meng, Fanyu; Chen, Donghua; Li, Xiang; Li, Jianhong; Bao, Jun	2017	The effect of large or small furnished cages on behaviors and tibia bone of laying hens	JOURNAL OF VETERINARY BEHAVIOR-CLINICAL APPLICATIONS AND RESEARCH	https://www.webofscience.com/wos/woscc/full-record/WOS:000392046000012
120	Rahman, Muhammad Aziz Ur; Xia, Chuanqi; Su, Huawei; Cao, Binghai	2017	Effects of hay grass level and its physical form (full length vs. chopped) on standing time, drinking time, and social behavior of calves	JOURNAL OF VETERINARY BEHAVIOR-CLINICAL APPLICATIONS AND RESEARCH	https://www.webofscience.com/wos/woscc/full-record/WOS:000414760000003
121	Sinclair, M; Zito, S; Idrus, Z; Yan, W; van Nhiem, D; Lampang, P Na; Phillips, C J C	2017	Attitudes of stakeholders to animal welfare during slaughter and transport in SE and E Asia	ANIMAL WELFARE	https://www.webofscience.com/wos/woscc/full-record/WOS:000414547500005
122	Sun, F; Wang, J; Yang, S; Zhang, S; Shen, J; Xingyuan, C	2017	Pharmacokinetics of butafosfan after intravenous and intramuscular administration in piglets	JOURNAL OF VETERINARY PHARMACOLOGY AND THERAPEUTICS	https://www.webofscience.com/wos/woscc/full-record/WOS:000399294200013
123	Sun, Y Y; Li, Y L; Li, D L; Chen, C; Bai, H; Xue, F G; Chen, J L	2017	Responses of broilers to the near-continuous lighting, constant 16-h lighting, and constant 16-h lighting with a 2-h night interruption	LIVESTOCK SCIENCE	https://www.webofscience.com/wos/woscc/full-record/WOS:000418217300022
124	Sun, Y Y; Tang, S; Chen, Y; Li, D L; Bi, Y L; Hua, D K; Chen, C; Luo, Q Y; Yang, L; Chen, J L	2017	Effects of light regimen and nutrient density on growth performance, carcass traits, meat quality, and health of slow-growing broiler chickens	LIVESTOCK SCIENCE	https://www.webofscience.com/wos/woscc/full-record/WOS:000399867700031
125	Sun, Z W; Fan, Q H; Wang, X X; Guo, Y M; Wang, H J; Dong, X	2017	High dietary biotin levels affect the footpad and hock health of broiler chickens reared at different stocking densities and litter conditions	JOURNAL OF ANIMAL PHYSIOLOGY AND ANIMAL NUTRITION	https://www.webofscience.com/wos/woscc/full-record/WOS:000401162800015
126	Wu, Y N; Yan, F F; Hu, J Y; Chen, H; Tucker, C M; Green, A R; Cheng, H W	2017	The effect of chronic ammonia exposure on acute-phase proteins, immunoglobulin, and cytokines in laying hens	POULTRY SCIENCE	https://www.webofscience.com/wos/woscc/full-record/WOS:000402795900002
127	Xie, Qiuju; Ni, Ji-Qin; Su, Zhongbin	2017	Fuzzy comprehensive evaluation of multiple environmental factors for swine building assessment and control	JOURNAL OF HAZARDOUS MATERIALS	https://www.webofscience.com/wos/woscc/full-record/WOS:000409149800048
128	Xie, Shanshan; Yang, Xukai; Gao, Yahui; Jiao, Wenjie; Li, Xinghua; Li, Yajie; Ning, Zhonghua	2017	Performance differences of Rhode Island Red, Bashang Long-tail Chicken, and their reciprocal crossbreds under natural cold stress	ASIAN-AUSTRALASIAN JOURNAL OF ANIMAL SCIENCES	https://www.webofscience.com/wos/woscc/full-record/WOS:000415812400020
129	Xiong, Yan; Meng, Qing-shi; Gao, Jie; Tang, Xiang-fang; Zhang, Hong-fu	2017	Effects of relative humidity on animal health and welfare	JOURNAL OF INTEGRATIVE AGRICULTURE	https://www.webofscience.com/wos/woscc/full-record/WOS:000408078300001
130	Xu, T; Cardoso, F C; Pineda, A; Trevisi, E; Shen, X; Rosa, F; Osorio, J S; Loor, J J	2017	Grain challenge affects systemic and hepatic molecular biomarkers of inflammation, stress, and metabolic responses to a greater extent in Holstein than Jersey cows	JOURNAL OF DAIRY SCIENCE	https://www.webofscience.com/wos/woscc/full-record/WOS:000413606600047
131	Xuan, Chuanzhong; Wu, Pei; Zhang, Lina; Ma, Yanhua; Liu, Yanqiu; Maksim	2017	Compressive sensing in wireless sensor network for poultry acoustic monitoring	INTERNATIONAL JOURNAL OF AGRICULTURAL AND BIOLOGICAL ENGINEERING	https://www.webofscience.com/wos/woscc/full-record/WOS:000399207000010
132	Yin, Chao; Liu, Weifeng; Liu, Zhiqing; Huang, Yanping; Ci, Le; Zhao, Ruqian; Yang, Xiaojing	2017	Identification of potential serum biomarkers in pigs at early stage after Lipopolysaccharide injection	RESEARCH IN VETERINARY SCIENCE	https://www.webofscience.com/wos/woscc/full-record/WOS:000400218200024
133	Yin, L Y; Wang, Z Y; Yang, H M; Xu, L; Zhang, J; Xing, H	2017	Effects of stocking density on growth performance, feather growth, intestinal development, and serum parameters of geese	POULTRY SCIENCE	https://www.webofscience.com/wos/woscc/full-record/WOS:000408169000021
134	Yin, Luyao; Yang, Haiming; Xu, Lei; Zhang, Jun; Xing, Hao; Wang, Zhiyue	2017	Feather performance, walking ability, and behavioral changes of geese in response to different stocking densities	APPLIED ANIMAL BEHAVIOUR SCIENCE	https://www.webofscience.com/wos/woscc/full-record/WOS:000413795800014
135	Zhang, Ming-yue; Li, Xiang; Zhang, Xiao-hui; Liu, Hong-gui; Li, Jian-hong; Bao, Jun	2017	Effects of confinement duration and parity on stereotypic behavioral and physiological responses of pregnant sows	PHYSIOLOGY & BEHAVIOR	https://www.webofscience.com/wos/woscc/full-record/WOS:000411533000049
136	Zhang, Ming-yue; Li, Xiang; Zhang, Xiao-hui; Liu, Hong-gui; Li, Jian-hong; Bao, Jun	2017	Effects of confinement duration and parity on behavioural responses and the degree of psychological fear in pregnant sows	APPLIED ANIMAL BEHAVIOUR SCIENCE	https://www.webofscience.com/wos/woscc/full-record/WOS:000407539500004
137	Zhang, Zhenchao; Wang, Shuai; Li, Charles; Liu, Liheng	2017	Immunoproteomic analysis of the protein repertoire of unsporulated Eimeria tenella oocysts	PARASITE	https://www.webofscience.com/wos/woscc/full-record/WOS:000416861000002
138	Zhao, Xiang; Davey, Gareth	2017	Limited awareness of animal influenza prevention and control among Dai Lue smallholder farmers in Southwest China	TROPICAL ANIMAL HEALTH AND PRODUCTION	https://www.webofscience.com/wos/woscc/full-record/WOS:000412541400006
139	Zheng, Qiantao; Lin, Jun; Huang, Jiaojiao; Zhang, Hongyong; Zhang, Rui; Zhang, Xueying; Cao, Chunwei; Hambly, Catherine; Qin, Guosong; Yao, Jing; Song, Ruigao; Jia, Qitao; Wang, Xiao; Li, Yongshun; Zhang, Nan; Piao, Zhengyu; Ye, Rongcai; Speakman, John R; Wang, Hongmei; Zhou, Qi; Wang, Yanfang; Jin, Wanzhu; Zhao, Jianguo	2017	Reconstitution of UCP1 using CRISPR/Cas9 in the white adipose tissue of pigs decreases fat deposition and improves thermogenic capacity	PROCEEDINGS OF THE NATIONAL ACADEMY OF SCIENCES OF THE UNITED STATES OF AMERICA	https://www.webofscience.com/wos/woscc/full-record/WOS:000414631200009
140	Zhong, Yingqi; Huang, Zuhui; Wu, Linhai	2017	Identifying critical factors influencing the safety and quality related behaviors of pig farmers in China	FOOD CONTROL	https://www.webofscience.com/wos/woscc/full-record/WOS:000405537400092
141	Zhu, Yinchu; Dong, Wenyang; Ma, Jiale; Yuan, Lvfeng; Hejair, Hassan M A; Pan, Zihao; Liu, Guangjin; Yao, Huochun	2017	Characterization and virulence clustering analysis of extraintestinal pathogenic Escherichia coli isolated from swine in China	BMC VETERINARY RESEARCH	https://www.webofscience.com/wos/woscc/full-record/WOS:000398604800001
142	Bai, Hao; Sun, Yanyan; Liu, Nian; Xue, Fuguang; Li, Yunlei; Xu, Songshan; Ye, Jianhua; Zhang, Lei; Chen, Yu; Chen, Jilan	2018	Single SNP- and pathway-based genome-wide association studies for beak deformity in chickens using high-density 600K SNP arrays	BMC GENOMICS	https://www.webofscience.com/wos/woscc/full-record/WOS:000436610300001
143	Chen, Qu; Hua, Canfeng; Niu, Liqiong; Geng, Yali; Cai, Liuping; Tao, Shiyu; Ni, Yingdong; Zhao, Ruqian	2018	Exploring differentially expressed genes related to metabolism by RNA-Seq in goat liver after dexamethasone treatment	GENE	https://www.webofscience.com/wos/woscc/full-record/WOS:000433015400024
144	Chen, Qu; Niu, Liqiong; Hua, Canfeng; Geng, Yali; Cai, Liuping; Tao, Shiyu; Ni, Yingdong; Zhao, Ruqian	2018	Chronic dexamethasone exposure markedly decreased the hepatic triglyceride accumulation in growing goats	GENERAL AND COMPARATIVE ENDOCRINOLOGY	https://www.webofscience.com/wos/woscc/full-record/WOS:000426336600012
145	Chen, Siyu; Xiang, Hai; Zhu, Xu; Zhang, Hui; Wang, Dan; Liu, Huagui; Wang, Jikun; Yin, Tao; Liu, Langqing; Kong, Minghua; Zhang, Jian; Ogura, Shin-ichiro; Zhao, Xingbo	2018	Free Dietary Choice and Free-Range Rearing Improve the Product Quality, Gait Score, and Microbial Richness of Chickens	ANIMALS	https://www.webofscience.com/wos/woscc/full-record/WOS:000436270600006
146	Cordeiro-Rodrigues, Luis	2018	Killing a bull with bare hands: Ukweshwama and Zulu cultural accommodation	ANTHROPOZOOLOGICA	https://www.webofscience.com/wos/woscc/full-record/WOS:000453077500001
147	Cui, Kai; Wang, Bo; Zhang, Naifeng; Tu, Yan; Ma, Tao; Diao, Qiyu	2018	iTRAQ-based quantitative proteomic analysis of alterations in the intestine of Hu sheep under weaning stress	PLOS ONE	https://www.webofscience.com/wos/woscc/full-record/WOS:000439120000041
148	Cui, Lian-Hua; Yan, Chang-Guo; Li, Hui-Shan; Kim, Whee-Soo; Hong, Liang; Kang, Sang-Kee; Choi, Yun-Jaie; Cho, Chong-Su	2018	A New Method of Producing a Natural Antibacterial Peptide by Encapsulated Probiotics Internalized with Inulin Nanoparticles as Prebiotics	JOURNAL OF MICROBIOLOGY AND BIOTECHNOLOGY	https://www.webofscience.com/wos/woscc/full-record/WOS:000433223100002
149	Demmers, Theo G M; Cao, Yi; Gauss, Sophie; Lowe, John C; Parsons, David J; Wathes, Christopher M	2018	Neural predictive control of broiler chicken and pig growth	BIOSYSTEMS ENGINEERING	https://www.webofscience.com/wos/woscc/full-record/WOS:000447557300016
150	Du, Xiaodong; Lao, Fengdan; Teng, Guanghui	2018	A Sound Source Localisation Analytical Method for Monitoring the Abnormal Night Vocalisations of Poultry	SENSORS	https://www.webofscience.com/wos/woscc/full-record/WOS:000446940600165
151	Elahi, Ehsan; Abid, Muhammad; Zhang, Huiming; Cui, Weijun; Ul Hasson, Shabeh	2018	Domestic water buffaloes: Access to surface water, disease prevalence and associated economic losses	PREVENTIVE VETERINARY MEDICINE	https://www.webofscience.com/wos/woscc/full-record/WOS:000433015000013
152	Farghly, Mohamed F A; Mahrose, Khalid M; Cooper, Ross G; Ullah, Z; Rehman, Z; Ding, C	2018	Sustainable floor type for managing turkey production in a hot climate	POULTRY SCIENCE	https://www.webofscience.com/wos/woscc/full-record/WOS:000452126600014
153	Fouad, Ahmed Mohamed; Ruan, Dong; Wang, Shuang; Chen, Wei; Xia, Weiguang; Zheng, Chuntian	2018	Nutritional requirements of meat-type and egg-type ducks: what do we know?	JOURNAL OF ANIMAL SCIENCE AND BIOTECHNOLOGY	https://www.webofscience.com/wos/woscc/full-record/WOS:000419986200001
154	Fu, Lingling; Zhou, Bo; Li, Huizhi; Schinckel, Allan P; Liang, Tingting; Chu, Qingpo; Li, Yuan; Xu, Feilong	2018	Teeth clipping, tail docking and toy enrichment affect physiological indicators, behaviour and lesions of weaned pigs after re-location and mixing	LIVESTOCK SCIENCE	https://www.webofscience.com/wos/woscc/full-record/WOS:000435050300019
155	Gao, Y; Cao, J; Zhang, S; Zhang, Q; Sun, D	2018	Short communication: Heritability estimates for susceptibility to Mycobacterium avium ssp paratuberculosis infection in Chinese Holstein cattle	JOURNAL OF DAIRY SCIENCE	https://www.webofscience.com/wos/woscc/full-record/WOS:000439134700051
156	Guo, Y L; Ma, S M; Du, J J; Chen, J L	2018	Effects of Light Intensity on Growth, Anti-Stress Ability and Immune Function in Yellow Feathered Broilers	BRAZILIAN JOURNAL OF POULTRY SCIENCE	https://www.webofscience.com/wos/woscc/full-record/WOS:000431302500010
157	He, S P; Arowolo, M A; Medrano, R F; Li, S; Yu, Q F; Chen, J Y; He, J H	2018	Impact of heat stress and nutritional interventions on poultry production	WORLDS POULTRY SCIENCE JOURNAL	https://www.webofscience.com/wos/woscc/full-record/WOS:000456819200004
158	Hu, Xueyuan; Chi, Qianru; Wang, Dongxu; Chi, Xin; Teng, Xiaohua; Li, Shu	2018	Hydrogen sulfide inhalation-induced immune damage is involved in oxidative stress, inflammation, apoptosis and the Th1/Th2 imbalance in broiler bursa of Fabricius	ECOTOXICOLOGY AND ENVIRONMENTAL SAFETY	https://www.webofscience.com/wos/woscc/full-record/WOS:000449247600024
159	Huang, Ze-ying; Xu, Ying; Zeng, Di; Wang, Chen; Wang, Ji-min	2018	One size fits all? Contract farming among broiler producers in China	JOURNAL OF INTEGRATIVE AGRICULTURE	https://www.webofscience.com/wos/woscc/full-record/WOS:000425250200022
160	Iqbal, Muhammad Kashif; Nabi, Fazul; Mehmood, Khalid; Rehman, Mujeeb Ur; Huang, Shucheng; Zhang, Hui; Zhang, Lihong; Ahmad, Hafiz Ishfaq; Iqbal, Mujahid; Li, Jiakui; Shen, Yaoqin	2018	Healing of Growth Plate Cartilage by Hypoxia Inducible Factor-l alpha Inhibitor Apigenin on Thiram Induced Tibial Dyschondroplasia	PAKISTAN VETERINARY JOURNAL	https://www.webofscience.com/wos/woscc/full-record/WOS:000432059000005
161	Iqbal, Mujahid; Zhang, Hui; Mehmood, Khalid; Li, Aoyun; Jiang, Xiong; Wang, Yaping; Zhang, Jialu; Iqbal, Muhammad Kashif; Rehman, Mujeeb Ur; Yao, Wangyuan; Yang, Shijin; Li, Jiakui	2018	Icariin: a Potential Compound for the Recovery of Tibial Dyschondroplasia Affected Chicken Via Up-Regulating BMP-2 Expression	BIOLOGICAL PROCEDURES ONLINE	https://www.webofscience.com/wos/woscc/full-record/WOS:000437489000001
162	Khan, Rajwali; Guo, Hongfang; Raza, Sayed Haidar Abbas; Rahman, Abdur; Ayaz, Muhammad; Zan, Linsen	2018	Halal slaughtering, welfare, and empathy in farm animals: a review	TROPICAL ANIMAL HEALTH AND PRODUCTION	https://www.webofscience.com/wos/woscc/full-record/WOS:000450868100002
163	Li, Guoming; Li, Baoming; Shi, Zhengxiang; Zhao, Yang; Ma, He	2018	Design and evaluation of a lighting preference test system for laying hens	COMPUTERS AND ELECTRONICS IN AGRICULTURE	https://www.webofscience.com/wos/woscc/full-record/WOS:000428828200013
164	Li, Wenyong; Yuan, Jianmin; Ji, Zengtao; Wang, Lin; Sun, Chuanheng; Yang, Xinting	2018	Correlation search between growth performance and flock activity in automated assessment of Pekin duck stocking density	COMPUTERS AND ELECTRONICS IN AGRICULTURE	https://www.webofscience.com/wos/woscc/full-record/WOS:000443665700004
165	Li, Yan; Zhan, Kai; Li, Junying; Liu, Wei; Ma, Ruiyu; Liu, Shengnan; Han, Tao; Li, Shaoquan; Wang, Shaolin; Hu, Yang	2018	Comparison of Natural Mating and Artificial Insemination on Laying Performance, Egg Quality and Welfare of Fast Feathering Huainan Partridge Chickens	PAKISTAN JOURNAL OF ZOOLOGY	https://www.webofscience.com/wos/woscc/full-record/WOS:000447589600043
166	Li, Yuzhi Z; Cui, Shiquan Q; Yang, Xiaojian J; Johnston, Lee J; Baidoo, Samuel K	2018	Minimal floor space allowance for gestating sows kept in pens with electronic sow feeders on fully slatted floors	JOURNAL OF ANIMAL SCIENCE	https://www.webofscience.com/wos/woscc/full-record/WOS:000445881700016
167	Liu, H W; Zhao, J S; Li, K; Deng, W	2018	Effects of chlorogenic acids-enriched extract from Eucommia ulmoides leaves on growth performance, stress response, antioxidant status and meat quality of lambs subjected or not to transport stress	ANIMAL FEED SCIENCE AND TECHNOLOGY	https://www.webofscience.com/wos/woscc/full-record/WOS:000428481800006
168	Liu, Honggui; Yi, Ran; Bi, Yanju; Li, Jianhong; Li, Xiang; Xu, Shiwen; Bao, Jun	2018	Physiology, Immunity, Stereotyped Behavior, and Production Performance of the Lactating Sows in the Enriched Environment	INTERNATIONAL JOURNAL OF APPLIED RESEARCH IN VETERINARY MEDICINE	https://www.webofscience.com/wos/woscc/full-record/WOS:000447664900007
169	Liu, Honggui; Yi, Ran; Wang, Chao; Zhao, Peng; Zhang, Mingyue; Xu, Shiwen; Bao, Jun	2018	Behavior and physiology of two different sow breeds in a farrowing environment during late 35-day lactation	PLOS ONE	https://www.webofscience.com/wos/woscc/full-record/WOS:000432082900033
170	Liu, Long-Shen; Ni, Ji-Qin; Zhao, Ru-Qian; Shen, Ming-Xia; He, Can-Long; Lu, Ming-Zhou	2018	Design and test of a low-power acceleration sensor with Bluetooth Low Energy on ear tags for sow behaviour monitoring	BIOSYSTEMS ENGINEERING	https://www.webofscience.com/wos/woscc/full-record/WOS:000453110400014
171	Lv, Jing; Li, Jianhong; Wang, Chao; Zhao, Peng; Bi, Yanju; Zhang, Xin; Yi, Ran; Li, Xiang; Bao, Jun	2018	Positive or negative emotion induced by feeding success or failure can affect behaviors, heart rate and immunity of suckling calves	PHYSIOLOGY & BEHAVIOR	https://www.webofscience.com/wos/woscc/full-record/WOS:000449131400022
172	Mehmood, Khalid; Zhang, Hui; Iqbal, Muhammad Kashif; Rehman, Mujeeb Ur; Li, Kun; Huang, Shucheng; Shahzad, Muhammad; Nabi, Fazul; Iqbal, Mujahid; Li, Jiakui	2018	Tetramethylpyrazine Mitigates Toxicity and Liver Oxidative Stress in Tibial Dyschondroplasia Chickens	PAKISTAN VETERINARY JOURNAL	https://www.webofscience.com/wos/woscc/full-record/WOS:000427222100015
173	Mei, Hongyuan; Gan, Ling	2018	Effects of former acquaintance on aggression, lesion and growth performance in weaned piglets after mixing	INDIAN JOURNAL OF ANIMAL RESEARCH	https://www.webofscience.com/wos/woscc/full-record/WOS:000449842800023
174	Nabi, Fazul; Zhang, Hui; Iqbal, Muhammad Kashif; Rehman, Mujeeb Ur; Shahzad, Muhammad; Mehmood, Khalid; Li, Jiakui	2018	Salvia Miltiorrhiza Reinstates Growth Plate Width, Reduces Liver Oxidative Stress and Toxicity in Avian Tibial Dyschondroplasia	PAKISTAN JOURNAL OF ZOOLOGY	https://www.webofscience.com/wos/woscc/full-record/WOS:000447591600048
175	Okinda, Cedric; Lu, Mingzhou; Nyalala, Innocent; Li, Jiawei; Shen, Mingxia	2018	Asphyxia occurrence detection in sows during the farrowing phase by inter-birth interval evaluation	COMPUTERS AND ELECTRONICS IN AGRICULTURE	https://www.webofscience.com/wos/woscc/full-record/WOS:000443665700025
176	Padalino, Barbara; Tullio, Daniele; Cannone, Saverio; Bozzo, Giancarlo	2018	Road Transport of Farm Animals: Mortality, Morbidity, Species and Country of Origin at a Southern Italian Control Post	ANIMALS	https://www.webofscience.com/wos/woscc/full-record/WOS:000448136600013
177	Shao, Dan; Shen, Yiru; Zhao, Xu; Wang, Qiang; Hu, Yan; Shi, Shourong; Tong, Haibing	2018	Low-protein diets with balanced amino acids reduce nitrogen excretion and foot pad dermatitis without affecting the growth performance and meat quality of free-range yellow broilers	ITALIAN JOURNAL OF ANIMAL SCIENCE	https://www.webofscience.com/wos/woscc/full-record/WOS:000430719200019
178	Shen, D; Wu, S; Dai, P Y; Li, Y S; Li, C M	2018	Distribution of particulate matter and ammonia and physicochemical properties of fine particulate matter in a layer house	POULTRY SCIENCE	https://www.webofscience.com/wos/woscc/full-record/WOS:000456702200001
179	Sheng, Qingkai; Liu, Junzhen; Han, Hong; Han, Jiandong; Wan, Luzhang	2018	Effect of incorporating fungal-media residue in bedding on domestic-pig growth performance and welfare in winter	ANIMAL PRODUCTION SCIENCE	https://www.webofscience.com/wos/woscc/full-record/WOS:000431643400022
180	Shi, Haipeng; Zheng, Weichao; Tu, Jiang; Li, Baoming	2018	Reducing feather pecking and cloacal cannibalism by providing layer breeders with nest boxes in colony cages for natural mating	INTERNATIONAL JOURNAL OF AGRICULTURAL AND BIOLOGICAL ENGINEERING	https://www.webofscience.com/wos/woscc/full-record/WOS:000454291500005
181	Sun, Z W; Fan, Q H; Wang, X X; Guo, Y M; Wang, H J; Dong, X	2018	High stocking density alters bone-related calcium and phosphorus metabolism by changing intestinal absorption in broiler chickens	POULTRY SCIENCE	https://www.webofscience.com/wos/woscc/full-record/WOS:000424251500027
182	Wang, Yang; Zheng, Weichao; Shi, Haipeng; Li, Baoming	2018	Optimising the design of confined laying hen house insulation requirements in cold climates without using supplementary heat	BIOSYSTEMS ENGINEERING	https://www.webofscience.com/wos/woscc/full-record/WOS:000448094900024
183	Wierig, Maren; Mandtler, Leonard P; Rottmann, Peter; Stroh, Viktor; Mueller, Ute; Buescher, Wolfgang; Pluemer, Lutz	2018	Recording Heart Rate Variability of Dairy Cows to the Cloud-Why Smartphones Provide Smart Solutions	SENSORS	https://www.webofscience.com/wos/woscc/full-record/WOS:000445712400141
184	Wu, Tao; Zhang, Xu; Tian, Mi; Tao, Qiangqiang; Zhang, Liang; Ding, Yueyun; Zhang, Xiaodong; Yin, Zongjun	2018	Transcriptome analysis reveals candidate genes involved in splay leg syndrome in piglets	JOURNAL OF APPLIED GENETICS	https://www.webofscience.com/wos/woscc/full-record/WOS:000447293900011
185	Xiang, Hai; Chen, Siyu; Zhang, Hui; Zhu, Xu; Wang, Dan; Liu, Huagui; Wang, Jikun; Yin, Tao; Liu, Langqing; Kong, Minghua; Zhang, Jian; Li, Hua; Zhao, Xingbo	2018	Transcriptome changes provide genetic insights into the effects of rearing systems on chicken welfare and product quality	JOURNAL OF ANIMAL SCIENCE	https://www.webofscience.com/wos/woscc/full-record/WOS:000450773700008
186	Xie, Shanshan; Yang, Xukai; Wang, Dehe; Zhu, Feng; Yang, Ning; Hou, Zhuocheng; Ning, Zhonghua	2018	Thyroid transcriptome analysis reveals different adaptive responses to cold environmental conditions between two chicken breeds	PLOS ONE	https://www.webofscience.com/wos/woscc/full-record/WOS:000419689600086
187	Xu, Lei; Zhang, Haijun; Yue, Hongyuan; Wu, Shugeng; Yang, Haiming; Wang, Zhiyue; Qi, Guanghai	2018	Gas stunning with CO2 affected meat color lipid peroxidation, oxidative stress, and gene expression of mitogen-activated protein kinases, glutathione S-transferases, and Cu/Zn-superoxide dismutase in the skeletal muscles of broilers	JOURNAL OF ANIMAL SCIENCE AND BIOTECHNOLOGY	https://www.webofscience.com/wos/woscc/full-record/WOS:000432106700001
188	Yang, Liu; Tong, Qin; Shi, Haipeng; Chen, Gang; Shi, Zhengxiang; Zheng, Weichao; Li, Baoming	2018	Adaptability of pullets form cages to a large cage aviary unit system during the initial settling-in period	INTERNATIONAL JOURNAL OF AGRICULTURAL AND BIOLOGICAL ENGINEERING	https://www.webofscience.com/wos/woscc/full-record/WOS:000448212200008
189	Yang, Yefeng; Pan, Chenghao; Zhong, Renhai; Pan, Jinming	2018	Artificial light and biological responses of broiler chickens: dose-response	JOURNAL OF ANIMAL SCIENCE	https://www.webofscience.com/wos/woscc/full-record/WOS:000425841600010
190	Yang, Yefeng; Pan, Chenhao; Zhong, Renhai; Pan, Jinming	2018	The quantitative models for broiler chicken response to monochromatic, combined, and mixed light-emitting diode light: A meta-analysis	POULTRY SCIENCE	https://www.webofscience.com/wos/woscc/full-record/WOS:000434235700016
191	Yao, Wangyuan; Zhang, Hui; Jiang, Xiong; Mehmood, Khalid; Iqbal, Mujahid; Li, Aoyun; Zhang, Jialu; Wang, Yaping; Waqas, Muhammad; Shen, Yaoqin; Li, Jiakui	2018	Effect of Total Flavonoids of Rhizoma drynariae on Tibial Dyschondroplasia by Regulating BMP-2 and Runx2 Expression in Chickens	FRONTIERS IN PHARMACOLOGY	https://www.webofscience.com/wos/woscc/full-record/WOS:000449095000001
192	Zhang, Huaiyong; Zeng, Qiufeng; Bai, Shiping; Wang, Jianping; Ding, Xuemei; Xuan, Yue; Su, Zhuowei; Zhang, Keying	2018	Effect of graded calcium supplementation in low-nutrient density feed on tibia composition and bone turnover in meat ducks	BRITISH JOURNAL OF NUTRITION	https://www.webofscience.com/wos/woscc/full-record/WOS:000451699500002
193	Zhang, Qian; Li, Chong; Niu, Xiaolin; Zhang, Zhian; Li, Fadi; Li, Fei	2018	An intensive milk replacer feeding program benefits immune response and intestinal microbiota of lambs during weaning	BMC VETERINARY RESEARCH	https://www.webofscience.com/wos/woscc/full-record/WOS:000451279000001
194	Zhang, S; Dai, W; Lu, Z; Lei, Z; Yang, B; He, B; Zhou, H; Cao, J	2018	Preparation and evaluation of cefquinome-loaded gelatin microspheres and the pharmacokinetics in pigs	JOURNAL OF VETERINARY PHARMACOLOGY AND THERAPEUTICS	https://www.webofscience.com/wos/woscc/full-record/WOS:000419403100024
195	Zhang, Ya Ru; Zhang, Lu Shuang; Wang, Zhong; Liu, Yang; Li, Fu Huang; Yuan, Jian Min; Xia, Zhao Fei	2018	Effects of stocking density on growth performance, meat quality and tibia development of Pekin ducks	ANIMAL SCIENCE JOURNAL	https://www.webofscience.com/wos/woscc/full-record/WOS:000434206000012
196	Zhao, K; Bewley, J M; He, D; Jin, X	2018	Automatic lameness detection in dairy cattle based on leg swing analysis with an image processing technique	COMPUTERS AND ELECTRONICS IN AGRICULTURE	https://www.webofscience.com/wos/woscc/full-record/WOS:000431837900023
197	Zheng, Chan; Zhu, Xunmu; Yang, Xiaofan; Wang, Lina; Tu, Shuqin; Xue, Yueju	2018	Automatic recognition of lactating sow postures from depth images by deep learning detector	COMPUTERS AND ELECTRONICS IN AGRICULTURE	https://www.webofscience.com/wos/woscc/full-record/WOS:000428828200008
198	Zheng, Hongya; Li, Baoming; Chen, Gang; Wang, Chaoyuan	2018	Improving utilization of nests and decreasing mislaid eggs with narrow width of group nests	INTERNATIONAL JOURNAL OF AGRICULTURAL AND BIOLOGICAL ENGINEERING	https://www.webofscience.com/wos/woscc/full-record/WOS:000425030800009
199	Arowolo, M A; He, J H; He, S P; Adebowale, T O	2019	The implication of lighting programmes in intensive broiler production system	WORLDS POULTRY SCIENCE JOURNAL	https://www.webofscience.com/wos/woscc/full-record/WOS:000461515100003
200	Cai, Chen Hao; Zhao, Ruo Xi; Wang, Peng; Wang, Jiang Shui; Li, Kai Xuan; Zhan, Xiu An; Wang, Kai Ying	2019	Effects of different stocking densities on growth performance, antioxidant ability, and immunity of finishing broilers	ANIMAL SCIENCE JOURNAL	https://www.webofscience.com/wos/woscc/full-record/WOS:000462922100016
201	Cai, Y; Ma, L; Liu, G	2019	A NIGHT-TIME ANOMALY DETECTION SYSTEM OF HOG ACTIVITIES BASED ON PASSIVE INFRARED DETECTOR	APPLIED ENGINEERING IN AGRICULTURE	https://www.webofscience.com/wos/woscc/full-record/WOS:000510173200004
202	Chen, Huiyuan; Zhen, Jifu; Wu, Zhaoliang; Li, Xiaomin; Liu, Shimin; Tang, Zhiru; Sun, Zhihong	2019	Grape seed extract and chromium nicotinate reduce impacts of heat stress in Simmental x Qinchuan steers	ANIMAL PRODUCTION SCIENCE	https://www.webofscience.com/wos/woscc/full-record/WOS:000484661600012
203	Cui, Yanjun; Wang, Chong; Hao, Yue; Gu, Xianhong; Wang, Haifeng	2019	Chronic Heat Stress Induces Acute Phase Responses and Serum Metabolome Changes in Finishing Pigs	ANIMALS	https://www.webofscience.com/wos/woscc/full-record/WOS:000478611800055
204	Descovich, Kris; Li, Xiaofei; Sinclair, Michelle; Wang, Yan; Phillips, Clive Julian Christie	2019	The Effect of Animal Welfare Training on the Knowledge and Attitudes of Abattoir Stakeholders in China	ANIMALS	https://www.webofscience.com/wos/woscc/full-record/WOS:000502299900135
205	Esser, N M; Su, H; Coblentz, W K; Akins, M S; Kieke, B A; Martin, N P; Borchardt, M A; Jokela, W E	2019	Efficacy of recycled sand or organic solids as bedding sources for lactating cows housed in freestalls	JOURNAL OF DAIRY SCIENCE	https://www.webofscience.com/wos/woscc/full-record/WOS:000471756100080
206	Feng, Yao-Ze; Zhao, Hai-Tao; Jia, Gui-Feng; Ojukwu, Chijioke; Tan, He-Qun	2019	Establishment of validated models for non-invasive prediction of rectal temperature of sows using infrared thermography and chemometrics	INTERNATIONAL JOURNAL OF BIOMETEOROLOGY	https://www.webofscience.com/wos/woscc/full-record/WOS:000486176300009
207	Fu, Ling-ling; Zhou, Bo; Li, Hui-zhi; Liang, Ting-ting; Chu, Qing-po; Schinckel, Allan P; Li, Yuan; Xu, Fei-long	2019	Effects of tail docking and/or teeth clipping on behavior, lesions, and physiological indicators of sows and their piglets	ANIMAL SCIENCE JOURNAL	https://www.webofscience.com/wos/woscc/full-record/WOS:000477332900001
208	He, Jun; Xia, Chenlan; He, Yuxin; Pan, Daodong; Cao, Jinxuan; Sun, Yangying; Zeng, Xiaoqun	2019	Proteomic responses to oxidative damage in meat from ducks exposed to heat stress	FOOD CHEMISTRY	https://www.webofscience.com/wos/woscc/full-record/WOS:000470098000016
209	Hennessy, David A; Zhang, Jing; Bai, Na	2019	Animal health inputs, endogenous risk, general infrastructure, technology adoption and industrialized animal agriculture	FOOD POLICY	https://www.webofscience.com/wos/woscc/full-record/WOS:000464090500034
210	Hu, Xueyuan; Chi, Qianru; Liu, Qingqing; Wang, Dongxu; Zhang, Yiming; Li, Shu	2019	Atmospheric H2S triggers immune damage by activating the TLR-7/MyD88/NF-kappa B pathway and NLRP3 inflammasome in broiler thymus	CHEMOSPHERE	https://www.webofscience.com/wos/woscc/full-record/WOS:000496896700033
211	Huang, Shucheng; Kong, Anan; Cao, Qinqin; Tong, Zongxi; Wang, Xuebing	2019	The role of blood vessels in broiler chickens with tibial dyschondroplasia	POULTRY SCIENCE	https://www.webofscience.com/wos/woscc/full-record/WOS:000504411800036
212	Huang, Xiaoping; Hu, Zelin; Wang, Xiaorun; Yang, Xuanjiang; Zhang, Jian; Shi, Daoling	2019	An Improved Single Shot Multibox Detector Method Applied in Body Condition Score for Dairy Cows	ANIMALS	https://www.webofscience.com/wos/woscc/full-record/WOS:000478611800050
213	Jiang, Bo; Song, Huaibo; He, Dongjian	2019	Lameness detection of dairy cows based on a double normal background statistical model	COMPUTERS AND ELECTRONICS IN AGRICULTURE	https://www.webofscience.com/wos/woscc/full-record/WOS:000461263400014
214	Jiang, Shengwang; Shen, Qingwu W	2019	Principles of gene editing techniques and applications in animal husbandry	3 BIOTECH	https://www.webofscience.com/wos/woscc/full-record/WOS:000454871900001
215	Jin, Sihua; Yang, Lei; Zang, He; Xu, Yuan; Chen, Xianzen; Chen, Xingyong; Liu, Ping; Geng, Zhaoyu	2019	Influence of free-range days on growth performance, carcass traits, meat quality, lymphoid organ indices, and blood biochemistry of Wannan Yellow chickens	POULTRY SCIENCE	https://www.webofscience.com/wos/woscc/full-record/WOS:000504411800045
216	Li, C; Hu, Q; Lesuisse, J; Schallier, S; Bautil, A; Lamberigts, C; Driessen, B; Everaert, N; Lin, H; Buyse, J	2019	The effect of reduced balanced protein diet on the behavior of female broiler breeders in 2 generations	POULTRY SCIENCE	https://www.webofscience.com/wos/woscc/full-record/WOS:000491241800010
217	Li, Dan; Chen, Yifei; Zhang, Kaifeng; Li, Zhenbo	2019	Mounting Behaviour Recognition for Pigs Based on Deep Learning	SENSORS	https://www.webofscience.com/wos/woscc/full-record/WOS:000503381500103
218	Li, G; Li, B; Zhao, Y; Shi, Z; Liu, Y; Zheng, W	2019	Layer pullet preferences for light colors of light-emitting diodes	ANIMAL	https://www.webofscience.com/wos/woscc/full-record/WOS:000477085200015
219	Li, Liabin; Chen, Xiuli; Chen, Zeshi	2019	Identification of Key Candidate Genes in Dairy Cow in Response to Escherichia coli Mastitis by Bioinformatical Analysis	FRONTIERS IN GENETICS	https://www.webofscience.com/wos/woscc/full-record/WOS:000505253400001
220	Li, Sai-wei; Zhu, Chen; Chen, Qi-hui; Liu, Yu-mei	2019	Consumer confidence and consumers' preferences for infant formulas in China	JOURNAL OF INTEGRATIVE AGRICULTURE	https://www.webofscience.com/wos/woscc/full-record/WOS:000479139600014
221	Li, Wenjia; Wei, Fengxian; Xu, Bin; Sun, Quanyou; Deng, Wen; Ma, Huihui; Bai, Jie; Li, Shaoyu	2019	Effect of stocking density and alpha-lipoic acid on the growth performance, physiological and oxidative stress and immune response of broilers	ASIAN-AUSTRALASIAN JOURNAL OF ANIMAL SCIENCES	https://www.webofscience.com/wos/woscc/full-record/WOS:000492677800014
222	Li, X; Xu, P; Zhang, C; Sun, C; Li, X; Han, X; Li, M; Qiao, R	2019	Genome-wide association study identifies variants in the CAPN9 gene associated with umbilical hernia in pigs	ANIMAL GENETICS	https://www.webofscience.com/wos/woscc/full-record/WOS:000462133600007
223	Li, X; Zhao, J N; Zhao, P; Zhang, X; Bi, Y J; Li, J H; Liu, H G; Wang, C; Bao, J	2019	Behavioural responses of piglets to different types of music	ANIMAL	https://www.webofscience.com/wos/woscc/full-record/WOS:000487064700027
224	Li, Xiang; Sun, Hanqing; Zhang, Lei; Liu, Honggui; Li, Jianhong; Wang, Chao; Zhang, Mingyue; Bao, Jun	2019	Technical Note: Effects of age and confinement on pupillary light reflex in sows	JOURNAL OF ANIMAL SCIENCE	https://www.webofscience.com/wos/woscc/full-record/WOS:000473737500009
225	Li, Xiaoqiong; Jensen, Bent Borg; Canibe, Nuria	2019	The Mode of Action of Chicory Roots on Skatole Production in Entire Male Pigs Is neither via Reducing the Population of Skatole-Producing Bacteria nor via Increased Butyrate Production in the Hindgut	APPLIED AND ENVIRONMENTAL MICROBIOLOGY	https://www.webofscience.com/wos/woscc/full-record/WOS:000460468400004
226	Li, Xiu Mei; Zhang, Min Hong; Liu, Si Miao; Feng, Jing Hai; Ma, Dan Dan; Liu, Qing Xiu; Zhou, Ying; Wang, Xue Jie; Xing, Shuang	2019	Effects of stocking density on growth performance, growth regulatory factors, and endocrine hormones in broilers under appropriate environments	POULTRY SCIENCE	https://www.webofscience.com/wos/woscc/full-record/WOS:000504411800046
227	Lian, Jian; Zheng, Yuanjie; Jia, Weikuan; Zhao, Yanna; Fan, Mingqu; Wang, Dongwei; Shang, Shuqi	2019	Automated recognition and discrimination of human-animal interactions using Fisher vector and hidden Markov model	SIGNAL IMAGE AND VIDEO PROCESSING	https://www.webofscience.com/wos/woscc/full-record/WOS:000472530900019
228	Liu, Y H; Zhu, X Y; Huang, L Q; Jia, Y X; Xia, Z F	2019	Effects of force-feeding on immunology, digestive function and oxidative stress in the duodenal and jejunal mucosa of Pekin ducks	ANIMAL	https://www.webofscience.com/wos/woscc/full-record/WOS:000487064700013
229	Ma, T H; Zhang, Y Y; Liu, G H; Zhong, C H; Zhu, Z; Wang, F F; Shi, Y X	2019	HEAT STRESS DAMAGES THE MORPHOLOGY OF DUODENAL ENDOTHELIUM VIA TLR4-MYD88-NF-kappa B SIGNALING IN BROILER CHICKEN	JOURNAL OF ANIMAL AND PLANT SCIENCES	https://www.webofscience.com/wos/woscc/full-record/WOS:000495733900003
230	Mehmood, Khalid; Zhang, Hui; Jiang, Xiong; Yao, Wangyuan; Tong, Xiaole; Iqbal, Uhammad Kashif; Rehman, Mujeeb Ur; Iqbal, Mujahid; Waqas, Muhammad; Qamar, Hammad; Zhang, Jialu; Li, Jiakui	2019	Ligustrazine recovers thiram-induced tibial dyschondroplasia in chickens: Involvement of new molecules modulating integrin beta 3	ECOTOXICOLOGY AND ENVIRONMENTAL SAFETY	https://www.webofscience.com/wos/woscc/full-record/WOS:000453341100023
231	Nie, Changsheng; Ban, Liping; Ning, Zhonghua; Qu, Lujiang	2019	Feather colour affects the aggressive behaviour of chickens with the same genotype on the dominant white (I) locus	PLOS ONE	https://www.webofscience.com/wos/woscc/full-record/WOS:000466511200034
232	Okinda, Cedric; Lu, Mingzhou; Liu, Longshen; Nyalala, Innocent; Muneri, Caroline; Wang, Jintao; Zhang, Hailin; Shen, Mingxia	2019	A machine vision system for early detection and prediction of sick birds: A broiler chicken model	BIOSYSTEMS ENGINEERING	https://www.webofscience.com/wos/woscc/full-record/WOS:000502894500019
233	Oliveira, Jofran L; Xin, Hongwei; Wang, Kailao; Zhao, Yang	2019	Evaluation of nesting behavior of individual laying hens in an enriched colony housing by using RFID technology	INTERNATIONAL JOURNAL OF AGRICULTURAL AND BIOLOGICAL ENGINEERING	https://www.webofscience.com/wos/woscc/full-record/WOS:000504413800002
234	Pan, Chenghao; Lu, Minsi; Zhang, Yingping; Yu, Yue; Lu, Qiuyan; Yang, Yefeng; Pan, Jinming	2019	Unevenly distributed LED light produces distinct behavioral preferences and production performance of broilers	INTERNATIONAL JOURNAL OF AGRICULTURAL AND BIOLOGICAL ENGINEERING	https://www.webofscience.com/wos/woscc/full-record/WOS:000464947900007
235	Qin, S M; Bai, W Q; Zhang, K Y; Ding, X M; Bai, S P; Wang, J P; Peng, H W; Yang, Y F; Chen, C; Zeng, Q F	2019	Different microbiomes are found in healthy breeder ducks and those with foot pad dermatitis	POULTRY SCIENCE	https://www.webofscience.com/wos/woscc/full-record/WOS:000504411800016
236	Rahman, Muhammad Aziz Ur; Xia, Chuanqi; Ji, Linbao; Cao, Binghai; Su, Huawei	2019	Nutrient intake, feeding patterns, and abnormal behavior of growing bulls fed different concentrate levels and a single fiber source (corn stover silage)	JOURNAL OF VETERINARY BEHAVIOR-CLINICAL APPLICATIONS AND RESEARCH	https://www.webofscience.com/wos/woscc/full-record/WOS:000500277300008
237	Saeed, Muhammad; Abbas, Ghulam; Alagawany, Mahmoud; Kamboh, Asghar Ali; Abd El-Hack, Mohamed E; Khafaga, Asmaa F; Chao, Sun	2019	Heat stress management in poultry farms: A comprehensive overview	JOURNAL OF THERMAL BIOLOGY	https://www.webofscience.com/wos/woscc/full-record/WOS:000486107400048
238	Shi, Haipeng; Li, Baoming; Tong, Qin; Zheng, Weichao; Feng, Guobin	2019	Influence of nest boxes and claw abrasive devices on feather pecking and the fear responses of layer breeders in natural mating colony cages	APPLIED ANIMAL BEHAVIOUR SCIENCE	https://www.webofscience.com/wos/woscc/full-record/WOS:000500193700001
239	Shi, Haipeng; Li, Baoming; Tong, Qin; Zheng, Weichao; Zeng, Dan; Feng, Guobin	2019	Effects of LED Light Color and Intensity on Feather Pecking and Fear Responses of Layer Breeders in Natural Mating Colony Cages	ANIMALS	https://www.webofscience.com/wos/woscc/full-record/WOS:000496757200111
240	Shi, Haipeng; Tong, Qin; Zheng, Weichao; Tu, Jiang; Li, Baoming	2019	Effects of nest boxes in natural mating colony cages on fear, stress, and feather damage for layer breeders	JOURNAL OF ANIMAL SCIENCE	https://www.webofscience.com/wos/woscc/full-record/WOS:000494939400008
241	Shi, Shuiqin; Qi, Zhao; Gu, Bintao; Cheng, Baoyan; Tu, Jian; Song, Xiangjun; Shao, Yin; Liu, Hongmei; Qi, Kezong; Li, Shaowen	2019	Analysis of high-throughput sequencing for cecal microbiota diversity and function in hens under different rearing systems	3 BIOTECH	https://www.webofscience.com/wos/woscc/full-record/WOS:000496138700001
242	Sinclair, Michelle; Yan, Wang; Phillips, Clive J C	2019	Attitudes of Pig and Poultry Industry Stakeholders in Guandong Province, China, to Animal Welfare and Farming Systems	ANIMALS	https://www.webofscience.com/wos/woscc/full-record/WOS:000502299900006
243	Sosa, Sebastian O; Pele, Marie; Debergue, Elise; Kuntz, Cedric; Keller, Blandine; Robic, Florian; Siegwalt-Baudin, Flora; Richer, Camille; Ramos, Amandine; Sueur, Cedric	2019	Impact of Group Management and Transfer on Individual Sociality in Highland Cattle (Bos taurus)	FRONTIERS IN VETERINARY SCIENCE	https://www.webofscience.com/wos/woscc/full-record/WOS:000471713700001
244	Sun, Yukun; Huo, Pengju; Wang, Yujie; Cui, Ziqi; Li, Yang; Dai, Baisheng; Li, Runze; Zhang, Yonggen	2019	Automatic monitoring system for individual dairy cows based on a deep learning framework that provides identification via body parts and estimation of body condition score	JOURNAL OF DAIRY SCIENCE	https://www.webofscience.com/wos/woscc/full-record/WOS:000489285000048
245	Tang, Qian; Huang, Kai; Liu, Junze; Wu, Sheng; Shen, Dan; Dai, Pengyuan; Li, Chunmei	2019	Fine particulate matter from pig house induced immune response by activating TLR4/MAPK/NF-kappa B pathway and NLRP3 inflammasome in alveolar macrophages	CHEMOSPHERE	https://www.webofscience.com/wos/woscc/full-record/WOS:000491634500065
246	Wang, C; Liu, Z L; Xue, J J; Wang, Y M; Huang, X F; Wang, Q G	2019	Effect of Stocking Density on Growth Performance, Feather Quality, Carcass Traits, and Muscle Chemical Component of Geese from 49 to 70 Days of Age	JOURNAL OF APPLIED POULTRY RESEARCH	https://www.webofscience.com/wos/woscc/full-record/WOS:000507865700053
247	Wang, C; Zeng, Y T; Chen, X Y; Wu, Q Y; Yang, L Q; Xu, L; Zhang, Y; Qazi, Izhar Hyder; Zhou, G B; Zeng, C J; Zuo, Z Z; Song, T Z; Zhu, Q; Zhang, M	2019	Improvac induces immunocastration by affecting testosterone levels and disrupting spermatogenesis in male broiler chickens	POULTRY SCIENCE	https://www.webofscience.com/wos/woscc/full-record/WOS:000496768700090
248	Wang, Jintao; Shen, Mingxia; Liu, Longshen; Xu, Yi; Okinda, Cedric	2019	Recognition and Classification of Broiler Droppings Based on Deep Convolutional Neural Network	JOURNAL OF SENSORS	https://www.webofscience.com/wos/woscc/full-record/WOS:000501752500001
249	Wang, K; Liu, K; Xin, H; Chai, L; Wang, Y; Fei, T; Oliveira, J; Pan, J; Ying, Y	2019	AN RFID-BASED AUTOMATED INDIVIDUAL PERCHING MONITORING SYSTEM FOR GROUP-HOUSED POULTRY	TRANSACTIONS OF THE ASABE	https://www.webofscience.com/wos/woscc/full-record/WOS:000472716900012
250	Wang, Qiangjun; Fu, Wei; Guo, Yao; Tang, Yuhan; Du, Haoxuan; Wang, Meizhi; Liu, Zhongying; Li, Qin; An, Lei; Tian, Jianhui; Li, Mingyong; Wu, Zhonghong	2019	Drinking Warm Water Improves Growth Performance and Optimizes the Gut Microbiota in Early Postweaning Rabbits during Winter	ANIMALS	https://www.webofscience.com/wos/woscc/full-record/WOS:000475348700063
251	Wei, Haidong; Li, Chun; Xin, Hongwei; Li, Shuang; Bi, Yanju; Li, Xiang; Li, Jianhong; Zhang, Runxiang; Bao, Jun	2019	Keel Fracture Causes Stress and Inflammatory Responses and Inhibits the Expression of the Orexin System in Laying Hens	ANIMALS	https://www.webofscience.com/wos/woscc/full-record/WOS:000496757200101
252	Wei, Shengjuan; Guo, Yuguang; Yan, Peishi	2019	Comparison of two housing systems on behaviour and performance of fattening pigs	JOURNAL OF APPLIED ANIMAL RESEARCH	https://www.webofscience.com/wos/woscc/full-record/WOS:000454584300001
253	Wu, Zhou-Lin; Yang, Xue; Chen, Shi-Yi; Deng, Fei-Long; Jia, Xian-Bo; Hu, Shen-Qiang; Wang, Jie; Lai, Song-Jia	2019	Liver Transcriptome Changes of Hyla Rabbit in Response to Chronic Heat Stress	ANIMALS	https://www.webofscience.com/wos/woscc/full-record/WOS:000506636400139
254	Xing, Tong; Gao, Feng; Tume, Ronald K; Zhou, Guanghong; Xu, Xinglian	2019	Stress Effects on Meat Quality: A Mechanistic Perspective	COMPREHENSIVE REVIEWS IN FOOD SCIENCE AND FOOD SAFETY	https://www.webofscience.com/wos/woscc/full-record/WOS:000459493900004
255	Xu, Lingling; Yang, Xixi; Wu, Linhai; Chen, Xiujuan; Chen, Lu; Tsai, Fu-Sheng	2019	Consumers' Willingness to Pay for Food with Information on Animal Welfare, Lean Meat Essence Detection, and Traceability	INTERNATIONAL JOURNAL OF ENVIRONMENTAL RESEARCH AND PUBLIC HEALTH	https://www.webofscience.com/wos/woscc/full-record/WOS:000494748600112
256	Xu, Wenwu; Chen, Dong; Yan, Guorong; Xiao, Shijun; Huang, Tao; Zhang, Zhiyan; Huang, Lusheng	2019	Rediscover and Refine QTLs for Pig Scrotal Hernia by Increasing a Specially Designed F-3 Population and Using Whole-Genome Sequence Imputation Technology	FRONTIERS IN GENETICS	https://www.webofscience.com/wos/woscc/full-record/WOS:000487302500001
257	Yi, Ran; Wang, Chao; Zhang, Xin; Zhao, Peng; Zhang, Mingyue; Li, Xiang; Cui, Shiquan; Liu, Honggui; Bao, Jun	2019	Maternal Behavior, Posture Change, and Production Performance of Lactating Sows Housed in an Enriched Environment	JOURNAL OF APPLIED ANIMAL WELFARE SCIENCE	https://www.webofscience.com/wos/woscc/full-record/WOS:000466817500009
258	Zhang, H Y; Zeng, Q F; Bai, S P; Wang, J P; Ding, X M; Xuan, Y; Su, Z W; Applegate, T J; Zhang, K Y	2019	Calcium affects sternal mass by effects on osteoclast differentiation and function in meat ducks fed low nutrient density diets	POULTRY SCIENCE	https://www.webofscience.com/wos/woscc/full-record/WOS:000491241800011
259	Zhang, J; Li, Y; Xu, E; Jiang, L; Tang, J; Li, M; Zhao, X; Chen, G; Zhu, H; Yu, X; Zhang, X	2019	Bacterial communities in PM2.5 and PM10 in broiler houses at different broiler growth stages in spring	POLISH JOURNAL OF VETERINARY SCIENCES	https://www.webofscience.com/wos/woscc/full-record/WOS:000487823000008
260	Zhang, Jianlong; Wei, Xiuli; Jiang, Linlin; Li, Youzhi; Li, Meng; Zhu, Hongwei; Yu, Xin; Tang, Jinxiu; Chen, Guozhong; Zhang, Xingxiao	2019	Bacterial Community Diversity in Particulate Matter (PM2.5 and PM10) Within Broiler Houses in Different Broiler Growth Stages Under Intensive Rearing Conditions in Summer	JOURNAL OF APPLIED POULTRY RESEARCH	https://www.webofscience.com/wos/woscc/full-record/WOS:000486900300026
261	Zhang, Shikai; Ding, Anlan; Zou, Xiuguo; Feng, Bo; Qiu, Xinfa; Wang, Siyu; Zhang, Shixiu; Qian, Yan; Yao, Heyang; Wei, Yuning	2019	Simulation Analysis of a Ventilation System in a Smart Broiler Chamber Based on Computational Fluid Dynamics	ATMOSPHERE	https://www.webofscience.com/wos/woscc/full-record/WOS:000473749900024
262	Zhang, Yang; Gu, Tiantian; Tian, Yong; Chen, Li; Li, Guoqin; Zhou, Wei; Liu, Guofa; Wu, Xinsheng; Zeng, Tao; Xu, Qi; Chen, Guohong; Lu, Lizhi	2019	Effects of cage and floor rearing system on the factors of antioxidant defense and inflammatory injury in laying ducks	BMC GENETICS	https://www.webofscience.com/wos/woscc/full-record/WOS:000511126900003
263	Abbas, Zaheer; Hu, Lirong; Fang, Hao; Sammad, Abdul; Kang, Ling; Brito, Luiz F; Xu, Qing; Wang, Yachun	2020	Association Analysis of Polymorphisms in the 5 ' Flanking Region of the HSP70 Gene with Blood Biochemical Parameters of Lactating Holstein Cows under Heat and Cold Stress	ANIMALS	https://www.webofscience.com/wos/woscc/full-record/WOS:000593544700001
264	Algharib, Samah Attia; Dawood, Ali; Xie, Shuyu	2020	Nanoparticles for treatment of bovine Staphylococcus aureus mastitis	DRUG DELIVERY	https://www.webofscience.com/wos/woscc/full-record/WOS:000512639200001
265	Bhowmick, Biswajit; Lin, Fang; Zhao, Jianguo; Guan, Qingfeng; Liao, Chenghong; Han, Qian	2020	An efficient high-welfare feeding device for assessing northern fowl mite interventions in vivo: an improved method for the identification of protective antigens/systemic acaricides/repellent effect	VETERINARY PARASITOLOGY	https://www.webofscience.com/wos/woscc/full-record/WOS:000600787900005
266	Cao, Zhi; Zhang, Heng; Yang, Qian; Zhang, Hui; Fan, Gencheng	2020	Establishment of a method for evaluation of the efficacy of a classical swine fever virus subunit vaccine in rabbits	AMERICAN JOURNAL OF VETERINARY RESEARCH	https://www.webofscience.com/wos/woscc/full-record/WOS:000535904200008
267	Chang, Yao; Brito, Luiz F; Alvarenga, Amanda B; Wang, Yachun	2020	Incorporating temperament traits in dairy cattle breeding programs: challenges and opportunities in the phenomics era	ANIMAL FRONTIERS	https://www.webofscience.com/wos/woscc/full-record/WOS:000569023000007
268	Chen, Chen; Zhu, Weixing; Oczak, Maciej; Maschat, Kristina; Baumgartner, Johannes; Larsen, Mona Lilian Vestbjerg; Norton, Tomas	2020	A computer vision approach for recognition of the engagement of pigs with different enrichment objects	COMPUTERS AND ELECTRONICS IN AGRICULTURE	https://www.webofscience.com/wos/woscc/full-record/WOS:000552020100063
269	Chen, Chen; Zhu, Weixing; Steibel, Juan; Siegford, Janice; Han, Junjie; Norton, Tomas	2020	Classification of drinking and drinker-playing in pigs by a video-based deep learning method	BIOSYSTEMS ENGINEERING	https://www.webofscience.com/wos/woscc/full-record/WOS:000548740100001
270	Chen, Chen; Zhu, Weixing; Steibel, Juan; Siegford, Janice; Han, Junjie; Norton, Tomas	2020	Recognition of feeding behaviour of pigs and determination of feeding time of each pig by a video-based deep learning method	COMPUTERS AND ELECTRONICS IN AGRICULTURE	https://www.webofscience.com/wos/woscc/full-record/WOS:000568762500009
271	Chen, Chen; Zhu, Weixing; Steibel, Juan; Siegford, Janice; Wurtz, Kaitlin; Han, Junjie; Norton, Tomas	2020	Recognition of aggressive episodes of pigs based on convolutional neural network and long short-term memory	COMPUTERS AND ELECTRONICS IN AGRICULTURE	https://www.webofscience.com/wos/woscc/full-record/WOS:000517665600003
272	Chen, Meng-jie; Xie, Wen-yan; Jiang, Shi-guang; Wang, Xiu-qi; Yan, Hui-chao; Gao, Chun-qi	2020	Molecular Signaling and Nutritional Regulation in the Context of Poultry Feather Growth and Regeneration	FRONTIERS IN PHYSIOLOGY	https://www.webofscience.com/wos/woscc/full-record/WOS:000510918100001
273	Chen, Qichang; Saatkamp, Helmut W; Cortenbach, Jan; Jin, Weidong	2020	Comparison of Chinese Broiler Production Systems in Economic Performance and Animal Welfare	ANIMALS	https://www.webofscience.com/wos/woscc/full-record/WOS:000529378800124
274	Chen, Qiuming; Qu, Kaixing; Ma, Zhijie; Zhan, Jingxi; Zhang, Fengwei; Shen, Jiafei; Ning, Qingqing; Jia, Peng; Zhang, Jicai; Chen, Ningbo; Chen, Hong; Huang, Bizhi; Lei, Chuzhao	2020	Genome-Wide Association Study Identifies Genomic Loci Associated With Neurotransmitter Concentration in Cattle	FRONTIERS IN GENETICS	https://www.webofscience.com/wos/woscc/full-record/WOS:000525558400001
275	Ding, Jiafeng; Li, Shuaichen; Jiang, Lihong; Li, Yuepeng; Zhang, Xianhao; Song, Qiaozhi; Hayat, Muhammad A; Zhang, Jian-Tao; Wang, Hongbin	2020	Laminar Inflammation Responses in the Oligofructose Overload Induced Model of Bovine Laminitis	FRONTIERS IN VETERINARY SCIENCE	https://www.webofscience.com/wos/woscc/full-record/WOS:000556680000001
276	Ding, Jiafeng; Shi, Mingxian; Wang, Long; Qi, Dongdong; Tao, Ze; Hayat, Muhammad A; Liu, Tao; Zhang, Jian-tao; Wang, Hongbin	2020	Gene Expression of Metalloproteinases and Endogenous Inhibitors in the Lamellae of Dairy Heifers With Oligofructose-Induced Laminitis	FRONTIERS IN VETERINARY SCIENCE	https://www.webofscience.com/wos/woscc/full-record/WOS:000605223900001
277	Du, Xiaodong; Carpentier, Lenn; Teng, Guanghui; Liu, Mulin; Wang, Chaoyuan; Norton, Tomas	2020	Assessment of Laying Hens' Thermal Comfort Using Sound Technology	SENSORS	https://www.webofscience.com/wos/woscc/full-record/WOS:000517790100147
278	Faucitano, Luigi; Conte, Sabine; Pomar, Candido; Paiano, Diovani; Duan, Yan; Zhang, Pengfei; Drouin, Genevieve; Rina, Su; Guay, Frederic; Devillers, Nicolas	2020	Application of extended feed withdrawal time preslaughter and its effects on animal welfare and carcass and meat quality of enriched-housed pigs	MEAT SCIENCE	https://www.webofscience.com/wos/woscc/full-record/WOS:000540657800003
279	Fuentes, Alvaro; Yoon, Sook; Park, Jongbin; Park, Dong Sun	2020	Deep learning-based hierarchical cattle behavior recognition with spatio- temporal information	COMPUTERS AND ELECTRONICS IN AGRICULTURE	https://www.webofscience.com/wos/woscc/full-record/WOS:000571756100008
280	Gan, Liping; Fan, Hao; Mahmood, Tahir; Guo, Yuming	2020	Dietary supplementation with vitamin C ameliorates the adverse effects of Salmonella Enteritidis-challenge in broilers by shaping intestinal microbiota	POULTRY SCIENCE	https://www.webofscience.com/wos/woscc/full-record/WOS:000544879700041
281	Geng, A L; Liu, H G; Zhang, Y; Zhang, J; Wang, H H; Chu, Q; Yan, Z X	2020	Effects of indoor stocking density on performance, egg quality, and welfare status of a native chicken during 22 to 38 weeks	POULTRY SCIENCE	https://www.webofscience.com/wos/woscc/full-record/WOS:000525954000019
282	Guo, Yangyang; Chai, Lilong; Aggrey, Samuel E; Oladeinde, Adelumola; Johnson, Jasmine; Zock, Gregory	2020	A Machine Vision-Based Method for Monitoring Broiler Chicken Floor Distribution	SENSORS	https://www.webofscience.com/wos/woscc/full-record/WOS:000552737900172
283	Guo, Yangyang; He, Dongjian; Chai, Lilong	2020	A Machine Vision-Based Method for Monitoring Scene-Interactive Behaviors of Dairy Calf	ANIMALS	https://www.webofscience.com/wos/woscc/full-record/WOS:000521356600146
284	Hoffman, Jessica M; Valencak, Teresa G	2020	A short life on the farm: aging and longevity in agricultural, large-bodied mammals	GEROSCIENCE	https://www.webofscience.com/wos/woscc/full-record/WOS:000530266200001
285	Hou, Linyue; Sun, Baosheng; Yang, Yu	2020	Effects of Added Dietary Fiber and Rearing System on the Gut Microbial Diversity and Gut Health of Chickens	ANIMALS	https://www.webofscience.com/wos/woscc/full-record/WOS:000515364400107
286	Hu, Wei; Fang, Manxin; Yang, Yanzhen; Ye, Tian; Liu, Ben; Zheng, Wenya	2020	Detection of heat shock protein 27, 70, 90 expressions in primary parenchymatous organs of goats after transport stress by real-time PCR and ELISA	VETERINARY MEDICINE AND SCIENCE	https://www.webofscience.com/wos/woscc/full-record/WOS:000563849100001
287	Hu, Wei; Ye, Tian; Yang, Yanzhen; Liu, Ben; Zheng, Wenya	2020	Effects of transport stress on pathological injury and expression of main heat shock proteins in the caprine stomach	BMC VETERINARY RESEARCH	https://www.webofscience.com/wos/woscc/full-record/WOS:000574290000002
288	Hussain, Sabir; Hussain, Abrar; Ho, Jeffery; Sparagano, Olivier A E; Zia, Ubaid-ur-Rehman	2020	Economic and Social Impacts of COVID-19 on Animal Welfare and Dairy Husbandry in Central Punjab, Pakistan	FRONTIERS IN VETERINARY SCIENCE	https://www.webofscience.com/wos/woscc/full-record/WOS:000585917600001
289	Ji, Boyu; Banhazi, Thomas; Ghahramani, Afshin; Bowtell, Les; Wang, Chaoyuan; Li, Baoming	2020	Modelling of heat stress in a robotic dairy farm. Part 3: Rumination and milking performance	BIOSYSTEMS ENGINEERING	https://www.webofscience.com/wos/woscc/full-record/WOS:000594253700005
290	Ji, Boyu; Banhazi, Thomas; Perano, Kristen; Ghahramani, Afshin; Bowtell, Les; Wang, Chaoyuan; Li, Baoming	2020	A review of measuring, assessing and mitigating heat stress in dairy cattle	BIOSYSTEMS ENGINEERING	https://www.webofscience.com/wos/woscc/full-record/WOS:000594253700002
291	Ji, Yang-pei; Yang, Ying; Liu, Gang	2020	Recognition of Pig Eating and Drinking Behavior Based on Visible Spectrum and YOLOv2	SPECTROSCOPY AND SPECTRAL ANALYSIS	https://www.webofscience.com/wos/woscc/full-record/WOS:000539411900047
292	Jiang, B; Wang, M; Tang, Z; Du, X; Feng, S; Ma, G; Ye, D; Cheng, H; Wang, H; Liu, X	2020	Genome-wide association study of bone mineral density trait among three pig breeds	ANIMAL	https://www.webofscience.com/wos/woscc/full-record/WOS:000582162900001
293	Jiang, Min; Rao, Yuan; Zhang, Jingyao; Shen, Yiming	2020	Automatic behavior recognition of group-housed goats using deep learning	COMPUTERS AND ELECTRONICS IN AGRICULTURE	https://www.webofscience.com/wos/woscc/full-record/WOS:000571669500007
294	Jiang, S; Mohammed, A A; Jacobs, J A; Cramer, T A; Cheng, H W	2020	Effect of synbiotics on thyroid hormones, intestinal histomorphology, and heat shock protein 70 expression in broiler chickens reared under cyclic heat stress	POULTRY SCIENCE	https://www.webofscience.com/wos/woscc/full-record/WOS:000525954000017
295	Kang, X; Zhang, X D; Liu, G	2020	Accurate detection of lameness in dairy cattle with computer vision: A new and individualized detection strategy based on the analysis of the supporting phase	JOURNAL OF DAIRY SCIENCE	https://www.webofscience.com/wos/woscc/full-record/WOS:000579895400079
296	Li, Congcong; Wang, Jian; Jin, Shuang; Gu, Xianhong	2020	Artificial Grooming during Early Life could Boost the Activity and Human Affinity of Holstein Female Calves	ANIMALS	https://www.webofscience.com/wos/woscc/full-record/WOS:000521356600185
297	Li, Guoming; Hui, Xue; Lin, Fei; Zhao, Yang	2020	Developing and Evaluating Poultry Preening Behavior Detectors via Mask Region-Based Convolutional Neural Network	ANIMALS	https://www.webofscience.com/wos/woscc/full-record/WOS:000586848900001
298	Li, Guoming; Ji, Boyu; Li, Baoming; Shi, Zhengxiang; Zhao, Yang; Dou, Yangqin; Brocato, John	2020	Assessment of layer pullet drinking behaviors under selectable light colors using convolutional neural network	COMPUTERS AND ELECTRONICS IN AGRICULTURE	https://www.webofscience.com/wos/woscc/full-record/WOS:000525324700014
299	Li, Guoming; Li, Baoming; Shi, Zhengxiang; Zhao, Yang; Tong, Qin; Yu, Liu	2020	Diurnal rhythms of group-housed layer pullets with free choices between light and dim environments	CANADIAN JOURNAL OF ANIMAL SCIENCE	https://www.webofscience.com/wos/woscc/full-record/WOS:000518813700005
300	Li, J; Han, Q; Liu, R; Wen, P; Ji, W; Pan, L; Wang, C; Zhao, P; Liu, H; Bao, J	2020	Effects of environment and breed on growth performance and meat quality of fattening pigs	ANIMAL WELFARE	https://www.webofscience.com/wos/woscc/full-record/WOS:000524132000006
301	Li, Junying; Chen, Hong; Dai, Cong; Sa, Renna; Wang, Zhicheng; Wang, Jiangxian; Su, Hu; He, Xinxin; Guo, Xing; Jiang, Runshen	2020	Effects of beak trimming on the performance, beak length, behavior, and carcass traits of a local broiler breed reared in battery cages	ANIMAL SCIENCE JOURNAL	https://www.webofscience.com/wos/woscc/full-record/WOS:000587716100007
302	Li, Mengwei; Hassan, Faiz-ul; Guo, Yanxia; Tang, Zhenhua; Liang, Xin; Xie, Fang; Peng, Lijuan; Yang, Chengjian	2020	Seasonal Dynamics of Physiological, Oxidative and Metabolic Responses in Non-lactating Nili-Ravi Buffaloes Under Hot and Humid Climate	FRONTIERS IN VETERINARY SCIENCE	https://www.webofscience.com/wos/woscc/full-record/WOS:000575048900001
303	Li, N; Ren, Z; Li, D; Zeng, L	2020	Review: Automated techniques for monitoring the behaviour and welfare of broilers and laying hens: towards the goal of precision livestock farming	ANIMAL	https://www.webofscience.com/wos/woscc/full-record/WOS:000513882200020
304	Li, Shuaichen; Zheng, Xiaoyan; Ding, Mengyuan; Tao, Ze; Zhang, Jiantao; Zhang, Na	2020	Change in Proteolytic Profile in Heifers After Oligofructose Overload	FRONTIERS IN VETERINARY SCIENCE	https://www.webofscience.com/wos/woscc/full-record/WOS:000603973000001
305	Li, Shuang; Li, Jianhong; Liu, Yanhong; Li, Chun; Zhang, Runxiang; Bao, Jun	2020	Effects of Intermittent Mild Cold Stimulation on mRNA Expression of Immunoglobulins, Cytokines, and Toll-Like Receptors in the Small Intestine of Broilers	ANIMALS	https://www.webofscience.com/wos/woscc/full-record/WOS:000581945100001
306	Li, Ying; Guo, Fanxi; Jiang, Xiangyuan; Ren, Juncai; Miao, Yingxue; Ding, Fangyi; Yu, Zugong	2020	Pharmacokinetics and relative bioavailability of meloxicam oil suspension in pigs after intramuscular administration	JOURNAL OF VETERINARY PHARMACOLOGY AND THERAPEUTICS	https://www.webofscience.com/wos/woscc/full-record/WOS:000504518100001
307	Li, Zongyang; Wang, Chaoyuan; Li, Baoming; Shi, Zhengxiang; Zheng, Weichao; Teng, Guanghui	2020	Concentration and size distribution of particulate matter in a new aviary system for laying hens in China	JOURNAL OF THE AIR & WASTE MANAGEMENT ASSOCIATION	https://www.webofscience.com/wos/woscc/full-record/WOS:000516402100001
308	Liu, Dong; Oczak, Maciej; Maschat, Kristina; Baumgartner, Johannes; Pletzer, Bernadette; He, Dongjian; Norton, Tomas	2020	A computer vision-based method for spatial-temporal action recognition of tail-biting behaviour in group-housed pigs	BIOSYSTEMS ENGINEERING	https://www.webofscience.com/wos/woscc/full-record/WOS:000548739500003
309	Ma, Huihui; Xu, Bin; Li, Wenjia; Wei, Fengxian; Kim, Woo Kyun; Chen, Chongxiao; Sun, Quanyou; Fu, Chen; Wang, Gaili; Li, Shaoyu	2020	Effects of alpha-lipoic acid on the behavior, serum indicators, and bone quality of broilers under stocking density stress	POULTRY SCIENCE	https://www.webofscience.com/wos/woscc/full-record/WOS:000580583200001
310	Ma, Jiale; Pan, Xinming; Zhong, Xiaojun; Bai, Qiankun; Liu, Guangjin; Yao, Huochun	2020	Preferential use of carbon central metabolism and anaerobic respiratory chains in porcine extraintestinal pathogenic Escherichia coli during bloodstream infection	VETERINARY MICROBIOLOGY	https://www.webofscience.com/wos/woscc/full-record/WOS:000580633300005
311	Marsot, Mathieu; Mei, Jiangqiang; Shan, Xiaocai; Ye, Liyong; Feng, Peng; Yan, Xuejun; Li, Chenfan; Zhao, Yifan	2020	An adaptive pig face recognition approach using Convolutional Neural Networks	COMPUTERS AND ELECTRONICS IN AGRICULTURE	https://www.webofscience.com/wos/woscc/full-record/WOS:000531080400014
312	Mi, Jiandui; Wang, Hongling; Chen, Xiaohui; Hartcher, Kate; Wang, Yan; Wu, Yinbao; Liao, Xindi	2020	Lack of access to an open water source for bathing inhibited the development of the preen gland and preening behavior in Sanshui White ducks	POULTRY SCIENCE	https://www.webofscience.com/wos/woscc/full-record/WOS:000584401800005
313	Nan, Jiuhong-H; Yin, Lilin-L; Tang, Zhenshuang-S; Xiang, Tao; Ma, Guanjun-J; Li, Xinyun-Y; Liu, Xiaolei-L; Zhao, Shuhong-H; Liu, Xiangdong-D	2020	Identification of novel variants and candidate genes associated with porcine bone mineral density using genome-wide association study	JOURNAL OF ANIMAL SCIENCE	https://www.webofscience.com/wos/woscc/full-record/WOS:000530722100004
314	Nie, Luwei; Berckmans, Daniel; Wang, Chaoyuan; Li, Baoming	2020	Is Continuous Heart Rate Monitoring of Livestock a Dream or Is It Realistic? A Review	SENSORS	https://www.webofscience.com/wos/woscc/full-record/WOS:000533346400133
315	Platto, S; Zhu, Q; Guo, A; He, Q; Hu, S; Valros, A; Irwin, A	2020	Chinese farmers' attitude towards the improvement of animal welfare in their facilities	ANIMAL WELFARE	https://www.webofscience.com/wos/woscc/full-record/WOS:000518404800010
316	Rao, Yuan; Jiang, Min; Wang, Wen; Zhang, Wu; Wang, Ruchuan	2020	On-farm welfare monitoring system for goats based on Internet of Things and machine learning	INTERNATIONAL JOURNAL OF DISTRIBUTED SENSOR NETWORKS	https://www.webofscience.com/wos/woscc/full-record/WOS:000553952100001
317	Sammad, Abdul; Wang, Ya Jing; Umer, Saqib; Hu, Lirong; Khan, Imran; Khan, Adnan; Ahmad, Baseer; Wang, Yachun	2020	Nutritional Physiology and Biochemistry of Dairy Cattle under the Influence of Heat Stress: Consequences and Opportunities	ANIMALS	https://www.webofscience.com/wos/woscc/full-record/WOS:000540228300044
318	Shan, Q; Ma, F T; Jin, Y H; Gao, D; Li, H Y; Sun, P	2020	Chromium yeast alleviates heat stress by improving antioxidant and immune function in Holstein mid-lactation dairy cows	ANIMAL FEED SCIENCE AND TECHNOLOGY	https://www.webofscience.com/wos/woscc/full-record/WOS:000582674200013
319	Shi, Kerong; Li, Ranran; Xu, Zhongjin; Zhang, Qin	2020	Identification of Crucial Genetic Factors, Such as PPAR gamma, that Regulate the Pathogenesis of Fatty Liver Disease in Dairy Cows Is Imperative for the Sustainable Development of Dairy Industry	ANIMALS	https://www.webofscience.com/wos/woscc/full-record/WOS:000531832800096
320	Shi, Shuai; Yin, Ling; Liang, Shihao; Zhong, Haojie; Tian, Xuhong; Liu, Caixing; Sun, Aidong; Liu, Hanxing	2020	Research on 3D surface reconstruction and body size measurement of pigs based on multi-view RGB-D cameras	COMPUTERS AND ELECTRONICS IN AGRICULTURE	https://www.webofscience.com/wos/woscc/full-record/WOS:000552020100034
321	Sparagano, O A E; George, D R; Finn, R D; Giangaspero, A; Bartley, K; Ho, J	2020	Dermanyssus gallinae and chicken egg production: impact, management, and a predicted compatibility matrix for integrated approaches	EXPERIMENTAL AND APPLIED ACAROLOGY	https://www.webofscience.com/wos/woscc/full-record/WOS:000590204100002
322	Sparagano, Olivier A E; Ho, Jeffery	2020	Parasitic Mite Fauna in Asian Poultry Farming Systems	FRONTIERS IN VETERINARY SCIENCE	https://www.webofscience.com/wos/woscc/full-record/WOS:000555582500001
323	Sun, Hui-Zeng; Srithayakumar, Vythegi; Jiminez, Janelle; Jin, Weiwu; Hosseini, Afshin; Raszek, Mikolaj; Orsel, Karin; Guan, Le Luo; Plastow, Graham	2020	Longitudinal blood transcriptomic analysis to identify molecular regulatory patterns of bovine respiratory disease in beef cattle	GENOMICS	https://www.webofscience.com/wos/woscc/full-record/WOS:000600725100016
324	Sun, Likun; Han, Xiangmin; Li, Jianshu; Zhao, Zhidong; Liu, Yuzhen; Xi, Qiming; Guo, Xinyu; Gun, Shuangbao	2020	Microbial Community and Its Association With Physicochemical Factors During Compost Bedding for Dairy Cows	FRONTIERS IN MICROBIOLOGY	https://www.webofscience.com/wos/woscc/full-record/WOS:000523642800001
325	Teng, Xiangqi; Zhang, Weiqian; Xu, Danlei; Liu, Zhihui; Yang, Naixi; Luo, Dongliu; Wang, Haibin; Ge, Ming; Zhang, Ruili	2020	Effects of low dietary phosphorus on tibia quality and metabolism in caged laying hens	PREVENTIVE VETERINARY MEDICINE	https://www.webofscience.com/wos/woscc/full-record/WOS:000564719200017
326	Tong, Xian; Shen, Chunyan; Chen, Ruonan; Gao, Siyuan; Liu, Xinpeng; Schinckel, Allan P; Zhou, Bo	2020	Reestablishment of Social Hierarchies in Weaned Pigs after Mixing	ANIMALS	https://www.webofscience.com/wos/woscc/full-record/WOS:000515364400036
327	Wang, Chao; Chen, Yongjie; Bi, Yanju; Zhao, Peng; Sun, Hanqing; Li, Jianhong; Liu, Honggui; Zhang, Runxiang; Li, Xiang; Bao, Jun	2020	Effects of Long-Term Gentle Handling on Behavioral Responses, Production Performance, and Meat Quality of Pigs	ANIMALS	https://www.webofscience.com/wos/woscc/full-record/WOS:000521356600074
328	Wang, Chao; Han, Qian; Liu, Runze; Ji, Wenbo; Bi, Yanju; Wen, Pengfei; Yi, Ran; Zhao, Peng; Bao, Jun; Liu, Honggui	2020	Equipping Farrowing Pens with Straw Improves Maternal Behavior and Physiology of Min-Pig Hybrid Sows	ANIMALS	https://www.webofscience.com/wos/woscc/full-record/WOS:000515364400105
329	Wang, Juan; Wang, Nan; Li, Lihua; Ren, Zhenhui	2020	Real-time behavior detection and judgment of egg breeders based on YOLO v3	NEURAL COMPUTING & APPLICATIONS	https://www.webofscience.com/wos/woscc/full-record/WOS:000499600200004
330	Wang, Kaijun; Ren, Ao; Zheng, Mengli; Jiao, Jinzhen; Yan, Qiongxian; Zhou, Chuanshe; Tan, Zhiliang	2020	Diet with a High Proportion of Rice Alters Profiles and Potential Function of Digesta-Associated Microbiota in the Ileum of Goats	ANIMALS	https://www.webofscience.com/wos/woscc/full-record/WOS:000568070500001
331	Wei, Haidong; Bi, Yanju; Xin, Hongwei; Pan, Lei; Liu, Runze; Li, Xiang; Li, Jianhong; Zhang, Runxiang; Bao, Jun	2020	Keel fracture changed the behavior and reduced the welfare, production performance, and egg quality in laying hens housed individually in furnished cages	POULTRY SCIENCE	https://www.webofscience.com/wos/woscc/full-record/WOS:000544879700005
332	Wei, Yongxiang; Zheng, Weichao; Li, Baoming; Tong, Qin; Shi, Haipeng; Li, Xuanyang	2020	Effects of B-Wave Ultraviolet Supplementation Using Light-Emitting Diodes on Caged Laying Hens during the Later Phase of the Laying Cycle	ANIMALS	https://www.webofscience.com/wos/woscc/full-record/WOS:000515364400015
333	Wu, Dihua; Wu, Qian; Yin, Xuqiang; Jiang, Bo; Wang, Han; He, Dongjian; Song, Huaibo	2020	Lameness detection of dairy cows based on the YOLOv3 deep learning algorithm and a relative step size characteristic vector	BIOSYSTEMS ENGINEERING	https://www.webofscience.com/wos/woscc/full-record/WOS:000508743400011
334	Xie, Zicong; Jiao, Huping; Xiao, Haonan; Jiang, Yuan; Liu, Zhenying; Qi, Chunyun; Zhao, Dehua; Jiao, Shuyu; Yu, Tingting; Tang, Xiaochun; Pang, Daxin; Ouyang, Hongsheng	2020	Generation of pRSAD2 gene knock-in pig via CRISPR/Cas9 technology	ANTIVIRAL RESEARCH	https://www.webofscience.com/wos/woscc/full-record/WOS:000523596900005
335	Xiong, Xia; Yang, Yong; Jiang, Xiaosong; Yu, Chunlin; Peng, Han; Chen, Jialei; Xia, Bo; Du, Huarui; Li, Qingyun; Zhang, Zengrong; Yang, Li; Qiu, Mohan; Hu, Chenming; Song, Xiaoyan; Yan, Honglin; Yang, Chaowu	2020	Effects of stocking density on performance, egg quality, reproductive hormones, and antioxidant capacity in egg-laying ducks	JOURNAL OF APPLIED ANIMAL RESEARCH	https://www.webofscience.com/wos/woscc/full-record/WOS:000574178000001
336	Xu, Beibei; Wang, Wensheng; Falzon, Greg; Kwan, Paul; Guo, Leifeng; Sun, Zhiguo; Li, Chunlei	2020	Livestock classification and counting in quadcopter aerial images using Mask R-CNN	INTERNATIONAL JOURNAL OF REMOTE SENSING	https://www.webofscience.com/wos/woscc/full-record/WOS:000528171200001
337	Xu, Huimin; Zhang, Keying; Bai, Shiping; Ding, Xuemei; Wang, Jianping; Peng, Huanwei; Xuan, Yue; Su, Zuowei; Zeng, Qiufeng	2020	Effects of dietary resistant potato starch inclusion and stocking density on growth performance, feather condition, and skin inflammatory cytokine gene expression in Pekin ducks	ANIMAL FEED SCIENCE AND TECHNOLOGY	https://www.webofscience.com/wos/woscc/full-record/WOS:000582674200028
338	Yan, Chao; Hartcher, Kate; Liu, Wen; Xiao, Jinlong; Xiang, Hai; Wang, Jikun; Liu, Hao; Zhang, Hui; Liu, Jian; Chen, Siyu; Zhao, Xingbo	2020	Adaptive response to a future life challenge: consequences of early-life environmental complexity in dual-purpose chicks	JOURNAL OF ANIMAL SCIENCE	https://www.webofscience.com/wos/woscc/full-record/WOS:000605982700028
339	Yang, S; Liang, S; Zheng, Y; Tan, Y; Xiao, Z; Li, B; Liu, X	2020	INTEGRATED NAVIGATION MODELS OF A MOBILE FODDER-PUSHING ROBOT BASED ON A STANDARDIZED COW HUSBANDRY ENVIRONMENT	TRANSACTIONS OF THE ASABE	https://www.webofscience.com/wos/woscc/full-record/WOS:000538388500001
340	Yang, X; Huo, X; Li, G; Purswell, J L; Tabler, G T; Chesser, G D; Magee, C L; Zhao, Y	2020	EFFECTS OF ELEVATED PLATFORM AND ROBOTIC VEHICLE ON BROILER PRODUCTION, WELFARE, AND HOUSING ENVIRONMENT	TRANSACTIONS OF THE ASABE	https://www.webofscience.com/wos/woscc/full-record/WOS:000600079900032
341	Yao, Yuanzhou; Yu, Haoyang; Mu, Jiong; Li, Jun; Pu, Haibo	2020	Estimation of the Gender Ratio of Chickens Based on Computer Vision: Dataset and Exploration	ENTROPY	https://www.webofscience.com/wos/woscc/full-record/WOS:000558237700001
342	Ye, Chang-wen; Yousaf, Khurram; Qi, Chao; Liu, Chao; Chen, Kun-jie	2020	Broiler stunned state detection based on an improved fast region-based convolutional neural network algorithm	POULTRY SCIENCE	https://www.webofscience.com/wos/woscc/full-record/WOS:000525954000068
343	Yin, Guoan; Wang, Lei; Zhao, Xiaoyu; Yu, Langchao; Guan, Liwei; Huang, Dapeng	2020	Effects of Pregnancy and Lactation Environments on Postures of Primiparous Sows During Lactation	PAKISTAN JOURNAL OF ZOOLOGY	https://www.webofscience.com/wos/woscc/full-record/WOS:000521731600030
344	Yuan, F; Zhang, H; Liu, T	2020	STRESS-FREE DETECTION TECHNOLOGIES FOR PIG GROWTH BASED ON WELFARE FARMING: A REVIEW	APPLIED ENGINEERING IN AGRICULTURE	https://www.webofscience.com/wos/woscc/full-record/WOS:000543685500009
345	Zhang, H Y; Zeng, Q F; Bai, S P; Wang, J P; Ding, X M; Xuan, Y; Su, Z W; Fraley, G S; Yao, B; Zhang, K Y	2020	Effect of dietary 25-hydroxycholecalciferol on the sternal mass of meat ducks under different vitamin regimens	POULTRY SCIENCE	https://www.webofscience.com/wos/woscc/full-record/WOS:000525955400001
346	Zhang, Li; Huang, Hongbing; Wang, Peng; Xing, Tong; Xu, Xinglian	2020	Water-spraying forced ventilation during holding improves the water holding capacity, impedance, and microstructure of breast meat from summer-transported broiler chickens	POULTRY SCIENCE	https://www.webofscience.com/wos/woscc/full-record/WOS:000525955400054
347	Zhang, Mengjie; Feng, Huanhuan; Luo, Hailing; Li, Zhigang; Zhang, Xiaoshuan	2020	Comfort and health evaluation of live mutton sheep during the transportation based on wearable multi-sensor system	COMPUTERS AND ELECTRONICS IN AGRICULTURE	https://www.webofscience.com/wos/woscc/full-record/WOS:000568762500008
348	Zhang, Mengjie; Wang, Lei; Feng, Huanhuan; Zhang, Luwei; Zhang, Xiaoshuan; Li, Jun	2020	Modeling Method for Cost and Carbon Emission of Sheep Transportation Based on Path Optimization	SUSTAINABILITY	https://www.webofscience.com/wos/woscc/full-record/WOS:000519135101041
349	Zhang, Qing; Li, Jing; Huang, Tao; Zhang, Yifeng; Xu, Wenwu; Huang, Lusheng; Ai, Huashui; Yang, Bin	2020	Impacts of Mycoplasma loads and lung lesions on immune and hematological statuses of pigs in an eight-breed cross heterogeneous population	JOURNAL OF ANIMAL SCIENCE	https://www.webofscience.com/wos/woscc/full-record/WOS:000610051700015
350	Zhang, Xianhao; Ding, Jiafeng; Li, Yuepeng; Song, Qiaozhi; Li, Shuaichen; Hayat, Muhammad Abid; Zhang, Jiantao; Wang, Hongbin	2020	The changes of inflammatory mediators and vasoactive substances in dairy cows' plasma with pasture-associated laminitis	BMC VETERINARY RESEARCH	https://www.webofscience.com/wos/woscc/full-record/WOS:000530134600001
351	Zhang, Xiaojun; Li, Congcong; Hao, Yue; Gu, Xianhong	2020	Effects of Different Farrowing Environments on the Behavior of Sows and Piglets	ANIMALS	https://www.webofscience.com/wos/woscc/full-record/WOS:000521356600056
352	Zhang, Xiaorong; Liao, Kai; Chen, Shuqin; Yan, Kun; Du, Xubin; Zhang, Chengcheng; Guo, Mengjiao; Wu, Yantao	2020	Evaluation of the reproductive system development and egg-laying performance of hens infected with TW I-type infectious bronchitis virus	VETERINARY RESEARCH	https://www.webofscience.com/wos/woscc/full-record/WOS:000559803500001
353	Zhang, Yangdong; Cheng, Jing; Zheng, Nan; Zhang, Yuanqing; Jin, Di	2020	Different milk replacers alter growth performance and rumen bacterial diversity of dairy bull calves	LIVESTOCK SCIENCE	https://www.webofscience.com/wos/woscc/full-record/WOS:000509816800008
354	Zhang, Zhenyu; Li, Zeqiang; Zhao, Hua; Chen, Xiaoling; Tian, Gang; Liu, Guangmang; Cai, Jingyi; Jia, Gang	2020	Effects of Drinking Water Temperature and Flow Rate during Cold Season on Growth Performance, Nutrient Digestibility and Cecum Microflora of Weaned Piglets	ANIMALS	https://www.webofscience.com/wos/woscc/full-record/WOS:000550888900001
355	Zhao, Kaixuan; Shelley, Anthony N; Lau, Daniel L; Dolecheck, Karmella A; Bewley, Jeffrey M	2020	Automatic body condition scoring system for dairy cows based on depth-image analysis	INTERNATIONAL JOURNAL OF AGRICULTURAL AND BIOLOGICAL ENGINEERING	https://www.webofscience.com/wos/woscc/full-record/WOS:000562155500006
356	Zhao, Yiguang; Nan, Xuemei; Yang, Liang; Zheng, Shanshan; Jiang, Linshu; Xiong, Benhai	2020	A Review of Enteric Methane Emission Measurement Techniques in Ruminants	ANIMALS	https://www.webofscience.com/wos/woscc/full-record/WOS:000553615300001
357	Zheng, Aijuan; Lin, Shumei; Pirzado, Shoaib Ahmed; Chen, Zhimin; Chang, Wenhuan; Cai, Huiyi; Liu, Guohua	2020	Stress Associated with Simulated Transport, Changes Serum Biochemistry, Postmortem Muscle Metabolism, and Meat Quality of Broilers	ANIMALS	https://www.webofscience.com/wos/woscc/full-record/WOS:000567058600001
358	Zheng, Chan; Yang, Xiaofan; Zhu, Xunmu; Chen, Changxin; Wang, Lina; Tu, Shuqin; Yang, Aqing; Xue, Yueju	2020	Automatic posture change analysis of lactating sows by action localisation and tube optimisation from untrimmed depth videos	BIOSYSTEMS ENGINEERING	https://www.webofscience.com/wos/woscc/full-record/WOS:000532810000017
359	Zheng, W; Xiong, Y; Gates, R S; Wang, Y; Koelkebeck, K W	2020	Air temperature, carbon dioxide, and ammonia assessment inside a commercial cage layer barn with manure-drying tunnels	POULTRY SCIENCE	https://www.webofscience.com/wos/woscc/full-record/WOS:000553343900014
360	Zhou, Ying; Liu, Huchuan; Zhang, Minhong	2020	Analysis of the metabolic pathways affected by hot-humid or dry climate based on fecal metabolomics coupled with serum metabolic changes in broiler chickens	POULTRY SCIENCE	https://www.webofscience.com/wos/woscc/full-record/WOS:000584401800039
361	Abdalla, Ismail Mohamed; Lu, Xubin; Nazar, Mudasir; Arbab, Abdelaziz Adam Idriss; Xu, Tianle; Yousif, Mohammed Husien; Mao, Yongjiang; Yang, Zhangping	2021	Genome-Wide Association Study Identifies Candidate Genes Associated with Feet and Leg Conformation Traits in Chinese Holstein Cattle	ANIMALS	https://www.webofscience.com/wos/woscc/full-record/WOS:000688583900001
362	Adu-Asiamah, P; Zhang, Y; Amoah, K; Leng, Q Y; Zheng, J H; Yang, H; Zhang, W L; Zhang, L	2021	Evaluation of physiological and molecular responses to acute heat stress in two chicken breeds	ANIMAL	https://www.webofscience.com/wos/woscc/full-record/WOS:000626639900036
363	Allison, J R D; Da Silva, C A; Callegari, M A; Dias, C Pazinato; de Souza, K Lais L; de Oliveira, E R; Peloso, J V; Poleze, E; Mah, C K; Lin, D; Aldaz, A	2021	Immunization against gonadotropin-releasing factor (GnRF) in market gilts: Effect on growth and carcass parameters, and impact of immunization timing.	RESEARCH IN VETERINARY SCIENCE	https://www.webofscience.com/wos/woscc/full-record/WOS:000651619500004
364	Alvarenga, Amanda B; Oliveira, Hinayah R; Chen, Shi-Yi; Miller, Stephen P; Marchant-Forde, Jeremy N; Grigoletto, Lais; Brito, Luiz F	2021	A Systematic Review of Genomic Regions and Candidate Genes Underlying Behavioral Traits in Farmed Mammals and Their Link with Human Disorders	ANIMALS	https://www.webofscience.com/wos/woscc/full-record/WOS:000633154000001
365	Bi, Y J; Liu, R Z; Ji, W B; Wei, H D; Pan, L; Li, J H; Li, X; Zhang, R X; Liu, H G; Bao, J	2021	Early social contact alters the community structure and functions of the faecal microbiome in suckling-growing piglets	ANIMAL	https://www.webofscience.com/wos/woscc/full-record/WOS:000726977100013
366	Bruce, Mieghan; Young, John M; Masters, David G; Refshauge, Gordon; Thompson, Andrew N; Kenyon, Paul R; Behrendt, Ralph; Lockwood, Amy; Miller, David W; Jacobson, Caroline	2021	The impact of lamb and ewe mortality associated with dystocia on Australian and New Zealand sheep farms: A systematic review, meta-analysis and bio-economic model	PREVENTIVE VETERINARY MEDICINE	https://www.webofscience.com/wos/woscc/full-record/WOS:000704357000015
367	Cai, Liyuan; Hartanto, Rudy; Zhang, Ji; Qi, Desheng	2021	Clostridium butyricum Improves Rumen Fermentation and Growth Performance of Heat-Stressed Goats In Vitro and In Vivo	ANIMALS	https://www.webofscience.com/wos/woscc/full-record/WOS:000723586100001
368	Carnovale, Francesca; Jin, Xiao; Arney, David; Descovich, Kris; Guo, Wenliang; Shi, Binlin; Phillips, Clive J C	2021	Chinese Public Attitudes towards, and Knowledge of, Animal Welfare	ANIMALS	https://www.webofscience.com/wos/woscc/full-record/WOS:000633179200001
369	Carnovale, Francesca; Xiao, Jin; Shi, Binlin; Kaart, Tanel; Arney, David; Phillips, Clive J C	2021	The Effects of Vehicle Type, Transport Duration and Pre-Transport Feeding on the Welfare of Sheep Transported in Low Temperatures	ANIMALS	https://www.webofscience.com/wos/woscc/full-record/WOS:000665416400001
370	Carrillo, J A; Bai, Y; He, Y; Li, Y; Cai, W; Bickhart, D M; Liu, G; Barao, S M; Sonstegard, T; Song, J	2021	Growth curve, blood parameters and carcass traits of grass-fed Angus steers	ANIMAL	https://www.webofscience.com/wos/woscc/full-record/WOS:000719748100004
371	Chen, Chen; Zhu, Weixing; Norton, Tomas	2021	Behaviour recognition of pigs and cattle: Journey from computer vision to deep learning	COMPUTERS AND ELECTRONICS IN AGRICULTURE	https://www.webofscience.com/wos/woscc/full-record/WOS:000694972900001
372	Chen, Long; Fabian-Wheeler, Eileen E; Cimbala, John M; Hofstetter, Dan; Patterson, Paul	2021	Computational Fluid Dynamics Analysis of Alternative Ventilation Schemes in Cage-Free Poultry Housing	ANIMALS	https://www.webofscience.com/wos/woscc/full-record/WOS:000688593200001
373	Chen, Qu; Wu, Chen; Yao, Zhihao; Cai, Liuping; Ni, Yingdong; Mao, Shengyong; Zhao, Ruqian	2021	Whole transcriptome analysis of RNA expression profiles reveals the potential regulating action of long noncoding RNA in lactating cows fed a high concentrate diet	ANIMAL NUTRITION	https://www.webofscience.com/wos/woscc/full-record/WOS:000750983200018
374	Chen, Shi-Yi; Freitas, Pedro H F; Oliveira, Hinayah R; Lazaro, Sirlene F; Huang, Yi Jian; Howard, Jeremy T; Gu, Youping; Schinckel, Allan P; Brito, Luiz F	2021	Genotype-by-environment interactions for reproduction, body composition, and growth traits in maternal-line pigs based on single-step genomic reaction norms	GENETICS SELECTION EVOLUTION	https://www.webofscience.com/wos/woscc/full-record/WOS:000662878600001
375	Chen, Xiaoming; Ogdahl, William; Hanna, Lauren L Hulsman; Dahlen, Carl R; Riley, David G; Wagner, Sarah A; Berg, Eric P; Sun, Xin	2021	Evaluation of beef cattle temperament by eye temperature using infrared thermography technology	COMPUTERS AND ELECTRONICS IN AGRICULTURE	https://www.webofscience.com/wos/woscc/full-record/WOS:000686090100004
376	Chowdhury, Vishwajit S; Han, Guofeng; Eltahan, Hatem M; Haraguchi, Shogo; Gilbert, Elizabeth R; Cline, Mark A; Cockrem, John F; Bungo, Takashi; Furuse, Mitsuhiro	2021	Potential Role of Amino Acids in the Adaptation of Chicks and Market-Age Broilers to Heat Stress	FRONTIERS IN VETERINARY SCIENCE	https://www.webofscience.com/wos/woscc/full-record/WOS:000609410100001
377	Cogato, Alessia; Brscic, Marta; Guo, Hao; Marinello, Francesco; Pezzuolo, Andrea	2021	Challenges and Tendencies of Automatic Milking Systems (AMS): A 20-Years Systematic Review of Literature and Patents	ANIMALS	https://www.webofscience.com/wos/woscc/full-record/WOS:000622019000001
378	Deng, Liang; Shi, Shicheng; Li, Jing; Tang, Chi; Han, Yuwei; Xie, Peng	2021	A Survey of Smallholder Farms Regarding Demographics, Health Care, and Management Factors of Donkeys in Northeastern China	FRONTIERS IN VETERINARY SCIENCE	https://www.webofscience.com/wos/woscc/full-record/WOS:000644697600001
379	Du, Xiaodong; Teng, Guanghui	2021	AN AUTOMATIC DETECTION METHOD FOR ABNORMAL LAYING HEN ACTIVITIES USING A 3D DEPTH CAMERA	ENGENHARIA AGRICOLA	https://www.webofscience.com/wos/woscc/full-record/WOS:000667206300001
380	Du, Xiaxia; Qin, Fei; Amevor, Felix Kwame; Zhu, Qin; Shu, Gang; Li, Diyan; Tian, Yaofu; Wang, Yan; Zhao, Xiaoling	2021	Rearing system influences the testicular development, semen quality and spermatogenic cell apoptosis of layer roosters	POULTRY SCIENCE	https://www.webofscience.com/wos/woscc/full-record/WOS:000678363600001
381	Elwan, Hamada; Xie, Chao; Miao, L P; Dong, Xinyang; Zou, Xiao-ting; Mohany, Mohamed; Ahmed, Mohammed M; Al-Rejaie, Salim S; Elnesr, S S	2021	Methionine alleviates aflatoxinb1-induced broiler chicks embryotoxicity through inhibition of caspase-dependent apoptosis and enhancement of cellular antioxidant status	POULTRY SCIENCE	https://www.webofscience.com/wos/woscc/full-record/WOS:000678363600005
382	Fan, Lijuan; Liu, Bingnan; Han, Ziyi; Ren, Wenkai	2021	Insights into host-microbe interaction: What can we do for the swine industry?	ANIMAL NUTRITION	https://www.webofscience.com/wos/woscc/full-record/WOS:000640076600003
383	Fang, Cheng; Zhang, Tiemin; Zheng, Haikun; Huang, Junduan; Cuan, Kaixuan	2021	Pose estimation and behavior classification of broiler chickens based on deep neural networks	COMPUTERS AND ELECTRONICS IN AGRICULTURE	https://www.webofscience.com/wos/woscc/full-record/WOS:000642295500001
384	Feng, Yang; Shi, Hao; Gun, Shuangbao	2021	Effects of environmental enrichment on growth performance, carcass traits, meat quality, and hair follicle development of Rex rabbits	ANIMAL BIOSCIENCE	https://www.webofscience.com/wos/woscc/full-record/WOS:000691347700012
385	Gan, Haiming; Li, Shimei; Ou, Mingqiang; Yang, Xiaofan; Huang, Bo; Liu, Kai; Xue, Yueju	2021	Fast and accurate detection of lactating sow nursing behavior with CNN-based optical flow and features	COMPUTERS AND ELECTRONICS IN AGRICULTURE	https://www.webofscience.com/wos/woscc/full-record/WOS:000696702600005
386	Gan, Haiming; Ou, Mingqiang; Huang, Endai; Xu, Chengguo; Li, Shiqing; Li, Jiping; Liu, Kai; Xue, Yueju	2021	Automated detection and analysis of social behaviors among preweaning piglets using key point-based spatial and temporal features	COMPUTERS AND ELECTRONICS IN AGRICULTURE	https://www.webofscience.com/wos/woscc/full-record/WOS:000686896200005
387	Gan, Haiming; Ou, Mingqiang; Zhao, Fengyi; Xu, Chengguo; Li, Shimei; Chen, Changxin; Xue, Yueju	2021	Automated piglet tracking using a single convolutional neural network	BIOSYSTEMS ENGINEERING	https://www.webofscience.com/wos/woscc/full-record/WOS:000640359200004
388	Gong, Qing-Long; Chen, Yu; Tian, Tian; Wen, Xiaobo; Li, Dong; Song, Yu-Hao; Wang, Qi; Du, Rui; Zhang, Xiao-Xuan	2021	Prevalence of bovine tuberculosis in dairy cattle in China during 2010-2019: A systematic review and meta-analysis	PLOS NEGLECTED TROPICAL DISEASES	https://www.webofscience.com/wos/woscc/full-record/WOS:000670710200002
389	Gong, Qing-Long; Sun, Yu-Han; Yang, Yang; Zhao, Bo; Wang, Qi; Li, Jian-Ming; Ge, Gui-Yang; Chen, Zi-Yang; Shi, Kun; Leng, Xue; Zong, Ying; Du, Rui	2021	Global Comprehensive Literature Review and Meta-Analysis of Brucella spp. in Swine Based on Publications From 2000 to 2020	FRONTIERS IN VETERINARY SCIENCE	https://www.webofscience.com/wos/woscc/full-record/WOS:000652503700001
390	Gou, Z; Abouelezz, K F M; Fan, Q; Li, L; Lin, X; Wang, Y; Cui, X; Ye, J; Masoud, M A; Jiang, S; Ma, X	2021	Physiological effects of transport duration on stress biomarkers and meat quality of medium-growing Yellow broiler chickens	ANIMAL	https://www.webofscience.com/wos/woscc/full-record/WOS:000626639900010
391	Gui, Zheng; Wu, Lin; Cai, Hao; Mu, Lan; Yu, Jing-Feng; Fu, Shao-Yin; Si, Xiao-Yan	2021	Genetic diversity analysis of Dermacentor nuttalli within Inner Mongolia, China	PARASITES & VECTORS	https://www.webofscience.com/wos/woscc/full-record/WOS:000625396800005
392	Guo, Mengting; Gao, Ya; Xue, Yibing; Liu, Yuanping; Zeng, Xiaoyan; Cheng, Yuqiang; Ma, Jingjiao; Wang, Hengan; Sun, Jianhe; Wang, Zhaofei; Yan, Yaxian	2021	Bacteriophage Cocktails Protect Dairy Cows Against Mastitis Caused By Drug Resistant Escherichia coli Infection	FRONTIERS IN CELLULAR AND INFECTION MICROBIOLOGY	https://www.webofscience.com/wos/woscc/full-record/WOS:000668665700001
393	Guo, Y; Wang, Y; Liu, Z; Guo, X; Deng, Y; Ouyang, Q; Liu, H; Hu, S; Hu, B; Li, L; He, H; Xia, L; Zhang, R; Wang, J	2021	Effects of rearing systems on production performance, antioxidant capacity and immune status of meat ducks at different ages	ANIMAL	https://www.webofscience.com/wos/woscc/full-record/WOS:000681313700003
394	Guo, Yangyang; Qiao, Yongliang; Sukkarieh, Salah; Chai, Lilong; He, Dongjian	2021	BIGRU-ATTENTION BASED COW BEHAVIOR CLASSIFICATION USING VIDEO DATA FOR PRECISION LIVESTOCK FARMING	TRANSACTIONS OF THE ASABE	https://www.webofscience.com/wos/woscc/full-record/WOS:000755037100011
395	Hu, Lirong; Brito, Luiz F; Abbas, Zaheer; Sammad, Abdul; Kang, Ling; Wang, Dongsheng; Wu, Hongjun; Liu, Airong; Qi, Guiqiang; Zhao, Man; Wang, Yachun; Xu, Qing	2021	Investigating the Short-Term Effects of Cold Stress on Metabolite Responses and Metabolic Pathways in Inner-Mongolia Sanhe Cattle	ANIMALS	https://www.webofscience.com/wos/woscc/full-record/WOS:000699245600001
396	Hua, Dengke; Xue, Fuguang; Xin, Hairui; Zhao, Yiguang; Wang, Yue; Xiong, Benhai	2021	Effects of monochromatic lights on the growth performance, carcass characteristics, eyeball development, oxidation resistance, and cecal bacteria of Pekin ducks	ANIMAL BIOSCIENCE	https://www.webofscience.com/wos/woscc/full-record/WOS:000645563900016
397	Huang, Chenxuan; Chen, Yifan; Yue, Qiaoxian; Hao, Erying; Wang, Dehe; Zhou, Rongyan; Zhao, Guoxian; Chen, Hui	2021	Effect of in ovo injection of serotonin on the behavior and hormone level in laying hens	GENERAL AND COMPARATIVE ENDOCRINOLOGY	https://www.webofscience.com/wos/woscc/full-record/WOS:000672509400017
398	Huang, Junduan; Zhang, Tiemin; Cuan, Kaixuan; Fang, Cheng	2021	An intelligent method for detecting poultry eating behaviour based on vocalization signals	COMPUTERS AND ELECTRONICS IN AGRICULTURE	https://www.webofscience.com/wos/woscc/full-record/WOS:000605166700002
399	Huo, Weiran; Weng, Kaiqi; Gu, Tiantian; Luo, Xuan; Zhang, Yu; Zhang, Yang; Xu, Qi; Chen, Guohong	2021	Effects of integrated rice-duck farming system on duck carcass traits, meat quality, amino acid, and fatty acid composition	POULTRY SCIENCE	https://www.webofscience.com/wos/woscc/full-record/WOS:000657610100014
400	Jahejo, Ali Raza; Kalhoro, Nazeer Hussain; Soomro, Hidayatullah; Yu, Jin; Zhang, Chen-liang; El-Kassas, Seham; Raza, Sayed Haidar Abbas; Zhao, Jin-feng; Memon, Azizullah; Ghani, Lubna; Ning, Guan-bao; Zhang, Ding; Chen, Shu-ming; Tian, Wen-xia	2021	Dietary supplementation with Celecoxib to prevent the welfare problem of tibial dyschondroplasia in broiler chickens	LIVESTOCK SCIENCE	https://www.webofscience.com/wos/woscc/full-record/WOS:000681200500013
401	Ji, Wenbo; Bi, Yanju; Cheng, Zheng; Liu, Runze; Zhang, Xiaohong; Shu, Yufu; Li, Xin; Bao, Jun; Liu, Honggui	2021	Impact of early socialization environment on social behavior, physiology and growth performance of weaned piglets	APPLIED ANIMAL BEHAVIOUR SCIENCE	https://www.webofscience.com/wos/woscc/full-record/WOS:000644409200014
402	Ji, Wenbo; Li, Xin; Zhang, Xiaohong; Liu, Runze; Shu, Yufu; Cheng, Zheng; Bi, Yanju; Liu, Honggui; Bao, Jun	2021	Effects of two different early socialization models on social behavior and physiology of suckling piglets	APPLIED ANIMAL BEHAVIOUR SCIENCE	https://www.webofscience.com/wos/woscc/full-record/WOS:000697187400002
403	Jia, Nan; Kootstra, Gert; Koerkamp, Peter Groot; Shi, Zhengxiang; Du, Songhuai	2021	Segmentation of body parts of cows in RGB-depth images based on template matching	COMPUTERS AND ELECTRONICS IN AGRICULTURE	https://www.webofscience.com/wos/woscc/full-record/WOS:000605588300001
404	Jiang, Guimiao; Zhang, Xinhao; Gao, Weiping; Ji, Chuanliang; Wang, Yantao; Feng, Peixiang; Feng, Yulong; Zhang, Zhiping; Li, Lin; Zhao, Fuwei	2021	Transport stress affects the fecal microbiota in healthy donkeys	JOURNAL OF VETERINARY INTERNAL MEDICINE	https://www.webofscience.com/wos/woscc/full-record/WOS:000679672000001
405	Jiang, Sha; Yan, Fei-Fei; Hu, Jia-Ying; Mohammed, Ahmed; Cheng, Heng-Wei	2021	Bacillus subtilis-Based Probiotic Improves Skeletal Health and Immunity in Broiler Chickens Exposed to Heat Stress	ANIMALS	https://www.webofscience.com/wos/woscc/full-record/WOS:000665329700001
406	Jin, Min; Wang, Chunguang	2021	EFFECT OF WAVELET DE-NOISING ON THE CLASSIFICATION OF PIG BEHAVIOUR	ENGENHARIA AGRICOLA	https://www.webofscience.com/wos/woscc/full-record/WOS:000667206300004
407	Kalds, P; Luo, Q; Sun, K; Zhou, S; Chen, Y; Wang, X	2021	Trends towards revealing the genetic architecture of sheep tail patterning: Promising genes and investigatory pathways	ANIMAL GENETICS	https://www.webofscience.com/wos/woscc/full-record/WOS:000691907800001
408	Kang, Xi; Zhang, Xu Dong; Liu, Gang	2021	A Review: Development of Computer Vision-Based Lameness Detection for Dairy Cows and Discussion of the Practical Applications	SENSORS	https://www.webofscience.com/wos/woscc/full-record/WOS:000615520400001
409	Kriz, Pavel; Kunes, Radim; Smutny, Lubos; Cerny, Pavel; Havelka, Zbynek; Olsan, Pavel; Xiao, Maohua; Stehlik, Radim; Dolan, Antonin; Bartos, Petr	2021	Methodology for Measurement of Ammonia Emissions from Intensive Pig Farming	AGRICULTURE-BASEL	https://www.webofscience.com/wos/woscc/full-record/WOS:000729502000001
410	Lai-di, Wang; Yang, Zhang; Ling-ling, Kong; Zhi-xiu, Wang; Hao, Bai; Yong, Jiang; Yu-lin, Bi; Guo-bin, Chang; Guo-hong, Chen	2021	Effects of rearing system (floor vs. cage) and sex on performance, meat quality and enteric microorganism of yellow feather broilers	JOURNAL OF INTEGRATIVE AGRICULTURE	https://www.webofscience.com/wos/woscc/full-record/WOS:000657478900017
411	Lan, Ruixia; Chang, Qingqing; Lu, Yiqi	2021	Effects of chitosan oligosaccharides on meat quality, muscle energy metabolism and anti-oxidant status in broilers that have experienced transport stress	ANIMAL PRODUCTION SCIENCE	https://www.webofscience.com/wos/woscc/full-record/WOS:000669944000001
412	Lei, Kaidong; Zong, Chao; Du, Xiaodong; Teng, Guanghui; Feng, Feiqi	2021	Oestrus Analysis of Sows Based on Bionic Boars and Machine Vision Technology	ANIMALS	https://www.webofscience.com/wos/woscc/full-record/WOS:000665561100001
413	Leonard, S M; Xin, H; Ramirez, B C; Stinn, J P; Dutta, S; Liu, K; Brown-Brandl, T M	2021	STATIC AND DYNAMIC SPACE USAGE OF LATE-GESTATION	TRANSACTIONS OF THE ASABE	https://www.webofscience.com/wos/woscc/full-record/WOS:000618973000014
414	Li, Chun; Zhang, Runxiang; Wei, Haidong; Wang, Yanan; Chen, Yongjie; Zhang, Hengyi; Li, Xiang; Liu, Honggui; Li, Jianhong; Bao, Jun	2021	Enriched environment housing improved the laying hen's resistance to transport stress via modulating the heat shock protective response and inflammation	POULTRY SCIENCE	https://www.webofscience.com/wos/woscc/full-record/WOS:000624324600043
415	Li, Jiafang; Li, Xiang; Liu, Honggui; Li, Jianhong; Han, Qian; Wang, Chao; Zeng, Xiangyin; Li, Yutao; Ji, Wenbo; Zhang, Runxiang; Bao, Jun	2021	Effects of music stimulus on behavior response, cortisol level, and horizontal immunity of growing pigs	JOURNAL OF ANIMAL SCIENCE	https://www.webofscience.com/wos/woscc/full-record/WOS:000657494000002
416	Li, Mengwei; Hassan, Faiz-ul; Tang, Zhenhua; Guo, Yanxia; Liang, Xin; Peng, Lijuan; Xie, Huade; Yang, Chengjian	2021	Physiological, oxidative and metabolic responses of lactating water buffaloes to tropical climate of South China	VETERINARY MEDICINE AND SCIENCE	https://www.webofscience.com/wos/woscc/full-record/WOS:000673536800001
417	Li, Mengwei; Liang, Xin; Tang, Zhenhua; Hassan, Faiz-ul; Li, Lili; Guo, Yanxia; Peng, Kaiping; Liang, Xianwei; Yang, Chengjian	2021	Thermal Comfort Index for Lactating Water Buffaloes under Hot and Humid Climate	ANIMALS	https://www.webofscience.com/wos/woscc/full-record/WOS:000675905900001
418	Li, Pengtao; Cai, Amin; Descovich, Kris; Fu, Tong; Lian, Hongxia; Gao, Tengyun; Phillips, Clive J C	2021	A Comparison of Rice Husks and Peanut Shells as Bedding Materials on Dairy Cows' Preferences, Behaviour, and Health	ANIMALS	https://www.webofscience.com/wos/woscc/full-record/WOS:000675965900001
419	Li, Wei; Xiao, Yang; Song, Xibin; Lv, Na; Jiang, Xinbo; Huang, Yan; Peng, Jingliang	2021	Chicken Image Segmentation via Multi-Scale Attention-Based Deep Convolutional Neural Network	IEEE ACCESS	https://www.webofscience.com/wos/woscc/full-record/WOS:000645042600001
420	Li, X; Ye, Z; Li, G; Shen, P; Zhu, S; Zhao, S; Liu, D; Zhang, J; Shen, Z; Gao, W	2021	EFFECTS OF INTELLIGENT CARBON FIBER HEATER ON PIG BEHAVIOR, PRODUCTION PERFORMANCE, AND ENERGY CONSUMPTION	TRANSACTIONS OF THE ASABE	https://www.webofscience.com/wos/woscc/full-record/WOS:000618973000024
421	Li, Xin-Jian; Wang, Mingyu; Xue, Yahui; Duan, Dongdong; Li, Cong; Ye, Jianwei; Han, Xuelei; Qiao, Ruimin; Wang, Kejun; Li, Xiu-Ling	2021	Characterization and comparison of the bacterial community between complete intensive and extensive feeding patterns in pigs	AMB EXPRESS	https://www.webofscience.com/wos/woscc/full-record/WOS:000621905100001
422	Li, Yongzhen; Wang, Chaoyuan; Huang, Shiwei; Liu, Zuohua; Wang, Hao	2021	Space allowance determination by considering its coeffect with toy provision on production performance, behavior and physiology for grouped growing pigs	LIVESTOCK SCIENCE	https://www.webofscience.com/wos/woscc/full-record/WOS:000620672900003
423	Lin-Schilstra, Li; Ingenbleek, Paul T M	2021	Examining Alternatives to Painful Piglet Castration Within the Contexts of Markets and Stakeholders: A Comparison of Four EU Countries	ANIMALS	https://www.webofscience.com/wos/woscc/full-record/WOS:000622016700001
424	Liu, Chengqi; Zhou, Han; Cao, Jing; Guo, Xuchao; Su, Jie; Wang, Longhe; Lu, Shuhan; Li, Lin	2021	Behavior Trajectory Tracking of Piglets Based on DLC-KPCA	AGRICULTURE-BASEL	https://www.webofscience.com/wos/woscc/full-record/WOS:000699280900001
425	Liu, Kangping; Fan, Rubin; Zhou, Zhenlei	2021	Endoplasmic reticulum stress, chondrocyte apoptosis and oxidative stress in cartilage of broilers affected by spontaneous femoral head necrosis	POULTRY SCIENCE	https://www.webofscience.com/wos/woscc/full-record/WOS:000681749100033
426	Liu, Xin; Song, Pengkang; Yan, Hua; Zhang, Longchao; Wang, Ligang; Zhao, Fuping; Gao, Hongmei; Hou, Xinhua; Shi, Lijun; Li, Bugao; Wang, Lixian	2021	A Comparison of the Behavior, Physiology, and Offspring Resilience of Gestating Sows When Raised in a Group Housing System and Individual Stalls	ANIMALS	https://www.webofscience.com/wos/woscc/full-record/WOS:000675910900001
427	Liu, Xiu; Zhou, Huitong; Gong, Hua; Liu, Wenting; Fang, Qian; Luo, Yuzhu; Wang, Jiqing; Li, Shaobin; Hu, Jiang; Hickford, Jonathan G H	2021	Ovine Toll-like Receptor 9 (TLR9) Gene Variation and Its Association with Flystrike Susceptibility	ANIMALS	https://www.webofscience.com/wos/woscc/full-record/WOS:000735222000001
428	Liu, Z L; Xue, J J; Huang, X F; Chen, Y; Wang, Q G; Zhang, S; Wang, C	2021	Effect of stocking density on growth performance, feather quality, serum hormone, and intestinal development of geese from 1 to 14 days of age	POULTRY SCIENCE	https://www.webofscience.com/wos/woscc/full-record/WOS:000702566300012
429	Luo, Hanpeng; Li, Xiang; Hu, Lirong; Xu, Wei; Chu, Qin; Liu, Aoxing; Guo, Gang; Liu, Lin; Brito, Luiz F; Wang, Yachun	2021	Genomic analyses and biological validation of candidate genes for rectal temperature as an indicator of heat stress in Holstein cattle	JOURNAL OF DAIRY SCIENCE	https://www.webofscience.com/wos/woscc/full-record/WOS:000630014700055
430	Lv, Jing; Zhao, Xun-Wu; Su, Hang; Wang, Zhi-Peng; Wang, Chao; Li, Jian-Hong; Li, Xiang; Zhang, Run-Xiang; Bao, Jun	2021	Effects of group size on the behaviour, heart rate, immunity, and growth of Holstein dairy calves	APPLIED ANIMAL BEHAVIOUR SCIENCE	https://www.webofscience.com/wos/woscc/full-record/WOS:000681318000028
431	Ma, Xiaofei; Yin, Baoyi; Guo, Shuai; Umar, Talha; Liu, Junfeng; Wu, Zhimin; Zhou, Qingqing; Zahoor, Arshad; Deng, Ganzhen	2021	Enhanced Expression of miR-34a Enhances Escherichia coli Lipopolysaccharide-Mediated Endometritis by Targeting LGR4 to Activate the NF-kappa B Pathway	OXIDATIVE MEDICINE AND CELLULAR LONGEVITY	https://www.webofscience.com/wos/woscc/full-record/WOS:000692905600001
432	Melaku, Mebratu; Zhong, Ruqing; Han, Hui; Wan, Fan; Yi, Bao; Zhang, Hongfu	2021	Butyric and Citric Acids and Their Salts in Poultry Nutrition: Effects on Gut Health and Intestinal Microbiota	INTERNATIONAL JOURNAL OF MOLECULAR SCIENCES	https://www.webofscience.com/wos/woscc/full-record/WOS:000709433700001
433	Mota-Rojas, Daniel; Pereira, Alfredo M F; Wang, Dehua; Martinez-Burnes, Julio; Ghezzi, Marcelo; Hernandez-Avalos, Ismael; Lendez, Pamela; Mora-Medina, Patricia; Casas, Alejandro; Olmos-Hernandez, Adriana; Dominguez, Adriana; Bertoni, Aldo; Geraldo, Ana De Mira	2021	Clinical Applications and Factors Involved in Validating Thermal Windows Used in Infrared Thermography in Cattle and River Buffalo to Assess Health and Productivity	ANIMALS	https://www.webofscience.com/wos/woscc/full-record/WOS:000688620600001
434	Mota-Rojas, Daniel; Wang, Dehua; Titto, Cristiane Goncalves; Gomez-Prado, Jocelyn; Carvajal-de La Fuente, Veronica; Ghezzi, Marcelo; Boscato-Funes, Luciano; Barrios-Garcia, Hugo; Torres-Bernal, Fabiola; Casas-Alvarado, Alejandro; Martinez-Burnes, Julio	2021	Pathophysiology of Fever and Application of Infrared Thermography (IRT) in the Detection of Sick Domestic Animals: Recent Advances	ANIMALS	https://www.webofscience.com/wos/woscc/full-record/WOS:000688602200001
435	Ni, Jiqin; Erasmus, Marisa A; Croney, Candace C; Li, Chunmei; Li, Yansen	2021	A critical review of advancement in scientific research on food animal welfare-related air pollution	JOURNAL OF HAZARDOUS MATERIALS	https://www.webofscience.com/wos/woscc/full-record/WOS:000620381800003
436	Oke, O E; Uyanga, V A; Iyasere, O S; Oke, F O; Majekodunmi, B C; Logunleko, M O; Abiona, J A; Nwosu, E U; Abioja, M O; Daramola, J O; Onagbesan, O M	2021	Environmental stress and livestock productivity in hot-humid tropics: Alleviation and future perspectives	JOURNAL OF THERMAL BIOLOGY	https://www.webofscience.com/wos/woscc/full-record/WOS:000696713100012
437	Qiao, Yongliang; Kong, He; Clark, Cameron; Lomax, Sabrina; Su, Daobilige; Eiffert, Stuart; Sukkarieh, Salah	2021	Intelligent Perception-Based Cattle Lameness Detection and Behaviour Recognition: A Review	ANIMALS	https://www.webofscience.com/wos/woscc/full-record/WOS:000727509500001
438	Qiao, Yongliang; Kong, He; Clark, Cameron; Lomax, Sabrina; Su, Daobilige; Eiffert, Stuart; Sukkarieh, Salah	2021	Intelligent perception for cattle monitoring: A review for cattle identification, body condition score evaluation, and weight estimation	COMPUTERS AND ELECTRONICS IN AGRICULTURE	https://www.webofscience.com/wos/woscc/full-record/WOS:000648959700002
439	Raoult, C M C; Osthaus, B; Hildebrand, A C G; McElligott, A G; Nawroth, C	2021	Goats show higher behavioural flexibility than sheep in a spatial detour task	ROYAL SOCIETY OPEN SCIENCE	https://www.webofscience.com/wos/woscc/full-record/WOS:000626177000001
440	Shahzad, Khawar; Sultan, Muhammad; Bilal, Muhammad; Ashraf, Hadeed; Farooq, Muhammad; Miyazaki, Takahiko; Sajjad, Uzair; Ali, Imran; Hussain, Muhammad I	2021	Experiments on Energy-Efficient Evaporative Cooling Systems for Poultry Farm Application in Multan (Pakistan)	SUSTAINABILITY	https://www.webofscience.com/wos/woscc/full-record/WOS:000628642800001
441	Shi, Haipeng; Li, Baoming; Tong, Qin; Zheng, Weichao; Zeng, Dan	2021	Male mating behaviour and fertility of layer breeders in natural mating colony cages: LED light environmental effects	APPLIED ANIMAL BEHAVIOUR SCIENCE	https://www.webofscience.com/wos/woscc/full-record/WOS:000634785700007
442	Shi, Lei; Bai, Hao; Li, Yunlei; Yuan, Jingwei; Wang, Panlin; Wang, Yuanmei; Ni, Aixin; Jiang, Linlin; Ge, Pingzhuang; Bian, Shixiong; Zong, Yunhe; Isa, Adamu Mani; Tesfay, Hailai Hagos; Yang, Fujian; Ma, Hui; Sun, Yanyan; Chen, Jilan	2021	Analysis of DNA Methylation Profiles in Mandibular Condyle of Chicks With Crossed Beaks Using Whole-Genome Bisulfite Sequencing	FRONTIERS IN GENETICS	https://www.webofscience.com/wos/woscc/full-record/WOS:000675584400001
443	Song, Yu-Hao; Li, Dong; Zhou, Ying; Zhao, Bo; Li, Jian-Ming; Shi, Kun; Zhao, Dan; Sun, Jiang-Yang; Zeng, Fan-Li; Du, Rui	2021	Prevalence of Bovine Tuberculosis in Yaks Between 1982 and 2020 in Mainland China: A Systematic Review and Meta-Analysis	VECTOR-BORNE AND ZOONOTIC DISEASES	https://www.webofscience.com/wos/woscc/full-record/WOS:000624605100001
444	Su, Qingguo; Tang, Jinglei; Zhai, Jinhui; Sun, Yurou; He, Dongjian	2021	Automatic tracking of the dairy goat in the surveillance video	COMPUTERS AND ELECTRONICS IN AGRICULTURE	https://www.webofscience.com/wos/woscc/full-record/WOS:000694972900004
445	Sun, Xiaoge; Wang, Yue; Wang, Erdan; Zhang, Shu; Wang, Qianqian; Zhang, Yan; Wang, Yajing; Cao, Zhijun; Yang, Hongjian; Wang, Wei; Li, Shengli	2021	Effects of Saccharomyces cerevisiae Culture on Ruminal Fermentation, Blood Metabolism, and Performance of High-Yield Dairy Cows	ANIMALS	https://www.webofscience.com/wos/woscc/full-record/WOS:000688732400001
446	Sun, Yanqi; Ip, Pui San; Jones, Michael; Wang, Jenny Jing; An, Yi	2021	Determinants of Animal Welfare Disclosure Practices: Evidence from China	SUSTAINABILITY	https://www.webofscience.com/wos/woscc/full-record/WOS:000624788900001
447	Sun, Zhigang; Gao, Mengmeng; Wang, Guotao; Lv, Bingze; He, Cailing; Teng, Yuru	2021	Research on Evaluating the Filtering Method for Broiler Sound Signal from Multiple Perspectives	ANIMALS	https://www.webofscience.com/wos/woscc/full-record/WOS:000688615200001
448	Tian, Mengyue; Li, Ke; Liu, Ruonan; Du, Jinliang; Zou, Dongmin; Ma, Yuzhong	2021	Angelica polysaccharide attenuates LPS-induced inflammation response of primary dairy cow claw dermal cells via NF-kappa B and MAPK signaling pathways	BMC VETERINARY RESEARCH	https://www.webofscience.com/wos/woscc/full-record/WOS:000674613300001
449	Tu, Shuqin; Yuan, Weijun; Liang, Yun; Wang, Fan; Wan, Hua	2021	Automatic Detection and Segmentation for Group-Housed Pigs Based on PigMS R-CNN	SENSORS	https://www.webofscience.com/wos/woscc/full-record/WOS:000650797400001
450	Wan, Yi; Ma, Ruiyu; Li, Yan; Liu, Wei; Li, Junying; Zhan, Kai	2021	Effect of a Large-sized Cage with a Low Metabolizable Energy and Low Crude Protein Diet on Growth Performance, Feed Cost, and Blood Parameters of Growing Layers	JOURNAL OF POULTRY SCIENCE	https://www.webofscience.com/wos/woscc/full-record/WOS:000612185300010
451	Wan, Yi; Ma, Ruiyu; Zhang, Hongyi; Li, Ling; Chai, Lilong; Qi, Renrong; Liu, Wei; Li, Junying; Li, Yan; Zhan, Kai	2021	Different Non-cage Housing Systems Alter Duodenal and Cecal Microbiota Composition in Shendan Chickens	FRONTIERS IN VETERINARY SCIENCE	https://www.webofscience.com/wos/woscc/full-record/WOS:000710023100001
452	Wan, Yi; Yang, Huan; Zhang, Hongyi; Ma, Ruiyu; Qi, Renrong; Li, Junying; Liu, Wei; Li, Yan; Zhan, Kai	2021	Effects of Different Non-Cage Housing Systems on the Production Performance, Serum Parameters and Intestinal Morphology of Laying Hens	ANIMALS	https://www.webofscience.com/wos/woscc/full-record/WOS:000665381200001
453	Wang, Chi; Zhao, Fei; Li, Zhen; Jin, Xu; Chen, Xingyong; Geng, Zhaoyu; Hu, Hong; Zhang, Cheng	2021	Effects of Resveratrol on Growth Performance, Intestinal Development, and Antioxidant Status of Broilers under Heat Stress	ANIMALS	https://www.webofscience.com/wos/woscc/full-record/WOS:000653349900001
454	Wang, Hui; Han, Chengquan; Li, Min; Li, Fukuan; Yang, Yan; Wang, Zhennan; Lv, Shenjin	2021	Effects of parity, litter size and lamb sex on maternal behavior of small Tail Han sheep and their neuroendocrine mechanisms	SMALL RUMINANT RESEARCH	https://www.webofscience.com/wos/woscc/full-record/WOS:000686903200005
455	Wang, Kui; Wu, Pei; Cui, Hongmei; Xuan, Chuanzhong; Su, He	2021	Identification and classification for sheep foraging behavior based on acoustic signal and deep learning	COMPUTERS AND ELECTRONICS IN AGRICULTURE	https://www.webofscience.com/wos/woscc/full-record/WOS:000694961600004
456	Wang, Meiqing; Youssef, Ali; Larsen, Mona; Rault, Jean-Loup; Berckmans, Daniel; Marchant-Forde, Jeremy N; Hartung, Joerg; Bleich, Andre; Lu, Mingzhou; Norton, Tomas	2021	Contactless Video-Based Heart Rate Monitoring of a Resting and an Anesthetized Pig	ANIMALS	https://www.webofscience.com/wos/woscc/full-record/WOS:000622073700001
457	Wang, Shanshan; Bai, Miaomiao; Xu, Kang; Shao, Yirui; Yang, Zhe; Xiong, Xia; Huang, Ruilin; Li, Yao; Liu, Hongnan	2021	Effects of Coated Cysteamine on Oxidative Stress and Inflammation in Weaned Pigs	ANIMALS	https://www.webofscience.com/wos/woscc/full-record/WOS:000688692800001
458	Wang, Sheng-Hua; Yang, Guang-Hui; Nie, Jia-Wei; Wang, Jing; Wang, Yi-Xuan; Du, Meng-Ze; Guo, Liang; Yang, Ren-Jie; Zhu, Yao-Hong	2021	Immunization with recombinant E-rns-LTB fusion protein elicits protective immune responses against bovine viral diarrhea virus	VETERINARY MICROBIOLOGY	https://www.webofscience.com/wos/woscc/full-record/WOS:000672539300001
459	Wang, Yan; Jia, Xinzheng; Hsieh, John C F; Monson, Melissa S; Zhang, Jibin; Shu, Dingming; Nie, Qinghua; Persia, Michael E; Rothschild, Max F; Lamont, Susan J	2021	Transcriptome Response of Liver and Muscle in Heat-Stressed Laying Hens	GENES	https://www.webofscience.com/wos/woscc/full-record/WOS:000622570700001
460	Wang, Yaping; Jin, Taihua; Zhang, Ningbo; Li, Jiongkui; Wang, Yan; Kulyar, Muhammad Fakhar-E-Alam; Han, Zhaoqing; Li, Yongzhu	2021	Effect of stocking density and age on physiological performance and dynamic gut bacterial and fungal communities in Langya hens	MICROBIAL CELL FACTORIES	https://www.webofscience.com/wos/woscc/full-record/WOS:000726282200001
461	Wang, Yushi; Wu, Kang; Gan, Xiang; Ouyang, Qingyuan; Wu, Qifan; Liu, Hehe; Hu, Shenqiang; Han, Chunchun; Zhang, Rongping; Hu, Jiwei; Wang, Jiwen; Li, Liang	2021	The pattern of duck sternal ossification and the changes of histological structure and gene expression therein	POULTRY SCIENCE	https://www.webofscience.com/wos/woscc/full-record/WOS:000668246700001
462	Wei, H D; Chen, Y J; Zeng, X Y; Bi, Y J; Wang, Y N; Zhao, S; Li, J H; Li, X; Zhang, R X; Bao, J	2021	Keel-bone fractures are associated with bone quality differences in laying hens	ANIMAL WELFARE	https://www.webofscience.com/wos/woscc/full-record/WOS:000612721800007
463	Wei, Haidong; Chen, Yanqing; Nian, Haoyang; Wang, Jing; Liu, Yilin; Wang, Jianxing; Yang, Kaiqi; Zhao, Qian; Zhang, Runxiang; Bao, Jun	2021	Abnormal Bone Metabolism May Be a Primary Causative Factor of Keel Bone Fractures in Laying Hens	ANIMALS	https://www.webofscience.com/wos/woscc/full-record/WOS:000724847900001
464	Wei, R; Han, C; Deng, D; Ye, F; Gan, X; Liu, H; Li, L; Xu, H; Wei, S	2021	Research progress into the physiological changes in metabolic pathways in waterfowl with hepatic steatosis	BRITISH POULTRY SCIENCE	https://www.webofscience.com/wos/woscc/full-record/WOS:000574202300001
465	Wei, Xin-Yu; Gong, Qing-Long; Zeng, Ao; Wang, Wei; Wang, Qi; Zhang, Xiao-Xuan	2021	Seroprevalence and risk factors of Toxoplasma gondii infection in goats in China from 2010 to 2020: A systematic review and meta-analysis	PREVENTIVE VETERINARY MEDICINE	https://www.webofscience.com/wos/woscc/full-record/WOS:000609162800017
466	Wen, H; Luo, H; Yang, M; Augustino, S M A; Wang, D; Mi, S; Guo, Y; Zhang, Y; Xiao, W; Wang, Y; Yu, Y	2021	Genetic parameters and weighted single-step genome-wide association study for supernumerary teats in Holstein cattle	JOURNAL OF DAIRY SCIENCE	https://www.webofscience.com/wos/woscc/full-record/WOS:000718964600012
467	Wu, Mingli; Tang, Xiaoqin; Raza, Sayed Haidar Abbas; Zhao, Haidong; Li, Qi; Yi, Xiaohua; Althobaiti, Fayez; Shukry, Mustafa; Sun, Xiuzhu	2021	Small RNA-Seq Analysis Reveals miRNA Expression of Short Distance Transportation Stress in Beef Cattle Blood	ANIMALS	https://www.webofscience.com/wos/woscc/full-record/WOS:000711771400001
468	Xia, Jing; Ge, Chaorong; Yao, Huaiying	2021	Antimicrobial Peptides from Black Soldier Fly (Hermetia illucens) as Potential Antimicrobial Factors Representing an Alternative to Antibiotics in Livestock Farming	ANIMALS	https://www.webofscience.com/wos/woscc/full-record/WOS:000686145300001
469	Xiao, Jianxin; Chen, Tianyu; Alugongo, Gibson Maswayi; Khan, Muhammad Zahoor; Li, Tingting; Ma, Jing; Liu, Shuai; Wang, Wei; Wang, Yajing; Li, Shengli; Cao, Zhijun	2021	Effect of the Length of Oat Hay on Growth Performance, Health Status, Behavior Parameters and Rumen Fermentation of Holstein Female Calves	METABOLITES	https://www.webofscience.com/wos/woscc/full-record/WOS:000735896900001
470	Xie, Qiuju; Ni, Ji-Qin; Bao, Jun; Su, Zhongbin	2021	Correlations, variations, and modelling of indoor environment in a mechanically-ventilated pig building	JOURNAL OF CLEANER PRODUCTION	https://www.webofscience.com/wos/woscc/full-record/WOS:000609019900012
471	Xu, Beibei; Wang, Wensheng; Guo, Leifeng; Chen, Guipeng; Wang, Yaowu; Zhang, Wenju; Li, Yongfeng	2021	Evaluation of Deep Learning for Automatic Multi-View Face Detection in Cattle	AGRICULTURE-BASEL	https://www.webofscience.com/wos/woscc/full-record/WOS:000726907700001
472	Xu, Lingling; Yu, Meidan; Chen, Xiujuan	2021	Decoy Effect on Consumers' Purchase Behaviors in Relation to Meat Products: Comparison of Pork and Chicken	FRONTIERS IN PSYCHOLOGY	https://www.webofscience.com/wos/woscc/full-record/WOS:000692706300001
473	Xue, Ge; Cheng, Silu; Yin, Jingwen; Zhang, Runxiang; Su, Yingying; Li, Xiang; Li, Jianhong; Bao, Jun	2021	Influence of pre-slaughter fasting time on weight loss, meat quality and carcass contamination in broilers	ANIMAL BIOSCIENCE	https://www.webofscience.com/wos/woscc/full-record/WOS:000645565400015
474	Yan, Geqi; Li, Hao; Shi, Zhengxiang	2021	Evaluation of Thermal Indices as the Indicators of Heat Stress in Dairy Cows in a Temperate Climate	ANIMALS	https://www.webofscience.com/wos/woscc/full-record/WOS:000688674000001
475	Yang, Qiumei; Xiao, Deqin; Cai, Jiahao	2021	Pig mounting behaviour recognition based on video spatial-temporal features	BIOSYSTEMS ENGINEERING	https://www.webofscience.com/wos/woscc/full-record/WOS:000651462400005
476	Yu, Yibo; Wang, Yun; Zhong, Liang; Zhu, Hongjuan; Qu, Jiapeng	2021	Variations in Behavioral and Physiological Traits in Yearling Tibetan Sheep (Ovis aries)	ANIMALS	https://www.webofscience.com/wos/woscc/full-record/WOS:000665302400001
477	Zafar, Naheed; Uzair, Bushra; Niazi, Muhammad Bilal Khan; Menaa, Farid; Samin, Ghufrana; Khan, Barkat Ali; Iqbal, Haroon; Menaa, Bouzid	2021	Green Synthesis of Ciprofloxacin-Loaded Cerium Oxide/Chitosan Nanocarrier and its Activity Against MRSA-Induced Mastitis	JOURNAL OF PHARMACEUTICAL SCIENCES	https://www.webofscience.com/wos/woscc/full-record/WOS:000711493700018
478	Zeng, Xiangyin; Liu, Runze; Li, Yutao; Li, Jianhong; Zhao, Qian; Li, Xiang; Bao, Jun	2021	Excessive ammonia inhalation causes liver damage and dysfunction by altering gene networks associated with oxidative stress and immune function	ECOTOXICOLOGY AND ENVIRONMENTAL SAFETY	https://www.webofscience.com/wos/woscc/full-record/WOS:000663125700002
479	Zeng, Zhixiong; Zeng, Fanguo; Han, Xiaoteng; Elkhouchlaa, Hamza; Yu, Qiaodong; Lu, Enli	2021	Real-Time Monitoring of Environmental Parameters in a Commercial Gestating Sow House Using a ZigBee-Based Wireless Sensor Network	APPLIED SCIENCES-BASEL	https://www.webofscience.com/wos/woscc/full-record/WOS:000615011200001
480	Zhang, Mengjie; Feng, Huanhuan; Tomka, Jan; Polovka, Martin; Ma, Ruiqin; Zhang, Xiaoshuan	2021	Predicting of mutton sheep stress coupled with multi-environment sensing and supervised learning network in the transportation process	COMPUTERS AND ELECTRONICS IN AGRICULTURE	https://www.webofscience.com/wos/woscc/full-record/WOS:000704288800002
481	Zhang, Xiaojun; Wang, Meizhi; He, Tengfei; Long, Shenfei; Guo, Yao; Chen, Zhaohui	2021	Effect of Different Cross-Fostering Strategies on Growth Performance, Stress Status and Immunoglobulin of Piglets	ANIMALS	https://www.webofscience.com/wos/woscc/full-record/WOS:000622030800001
482	Zhao, Fei; Wang, Xiaocheng; Li, Yang; Chen, Xingyong; Geng, Zhaoyu; Zhang, Cheng	2021	Effects of Dietary Supplementation with Epigallocatechin Gallate on Meat Quality and Muscle Antioxidant Capacity of Broilers Subjected to Acute Heat Stress	ANIMALS	https://www.webofscience.com/wos/woscc/full-record/WOS:000725526200001
483	Zhao, Haidong; Tang, Xiaoqin; Wu, Mingli; Li, Qi; Yi, Xiaohua; Liu, Shirong; Jiang, Junyi; Wang, Shuhui; Sun, Xiuzhu	2021	Transcriptome Characterization of Short Distance Transport Stress in Beef Cattle Blood	FRONTIERS IN GENETICS	https://www.webofscience.com/wos/woscc/full-record/WOS:000620984500001
484	Zhao, Peng; Zhao, Jianing; Liu, Honggui; Zhang, Runxiang; Li, Jianhong; Zhang, Mingyue; Wang, Chao; Bi, Yanju; Zhang, Xin; Yi, Ran; Li, Xiang; Bao, Jun	2021	Effects of long-term exposure to music on behaviour, immunity and performance of piglets	ANIMAL PRODUCTION SCIENCE	https://www.webofscience.com/wos/woscc/full-record/WOS:000595053300001
485	Zhao, Yanan; Liu, Lingli; Wang, Shaohui; Tian, Mingxing; Qi, Jingjing; Li, Tao; Yu, Shengqing	2021	Draft genome sequence analysis of a novel MLST (ST5028) and multidrug-resistant Klebsiella quasipneumoniae subsp. similipneumoniae (Kp4) strain 456S1 isolated from a pig farm in China	JOURNAL OF GLOBAL ANTIMICROBIAL RESISTANCE	https://www.webofscience.com/wos/woscc/full-record/WOS:000634502700007
486	Zhao, Zhonghao; Zou, Xiuguo; Yin, Zhengling; Cao, Zhibin; Zhang, Jie; Wang, Chenyang; Liu, Wenchao; Bai, Yungang	2021	Research on the Correlation between Breeding Environment and Activity of Yellow Feather Broilers Based on the Multichromatic Aberration Model	COMPUTATIONAL INTELLIGENCE AND NEUROSCIENCE	https://www.webofscience.com/wos/woscc/full-record/WOS:000700351100001
487	Zheng, Mingli; Mao, Peichun; Tian, Xiaoxia; Meng, Lin	2021	Effects of grazing mixed-grass pastures on growth performance, immune responses, and intestinal microbiota in free-range Beijing-you chickens	POULTRY SCIENCE	https://www.webofscience.com/wos/woscc/full-record/WOS:000614473500028
488	Zhu, Tao; Zhao, Xiaoyu; Jia, Yaxiong; Chen, Yu; Wang, Liang; Lv, Xueze; Yang, Weifang; Qu, Lujiang	2021	Genetic parameter estimation for feather damage in laying hens	JOURNAL OF APPLIED ANIMAL RESEARCH	https://www.webofscience.com/wos/woscc/full-record/WOS:000650431000001
489	Zou, Xinyu; Jiang, Sha; Zhang, Mi; Hu, Haiqiang; Wu, Xiaoling; Liu, Jianzhu; Jin, Meilan; Cheng, Hengwei	2021	Effects of Bacillus subtilis on Production Performance, Bone Physiological Property, and Hematology Indexes in Laying Hens	ANIMALS	https://www.webofscience.com/wos/woscc/full-record/WOS:000675899000001
490	Ahmed, Sohail; Jiang, Xunping; Liu, Guiqiong; Sadiq, Amber; Farooq, Umar; Wassie, Teketay; Saleem, Ali Haider; Zubair, Muhammad	2022	New trends in immunocastration and its potential to improve animal welfare: a mini review	TROPICAL ANIMAL HEALTH AND PRODUCTION	https://www.webofscience.com/wos/woscc/full-record/WOS:000878132600003
491	Akter, Suraiya; Cheng, Bin; West, Derek; Liu, Yingying; Qian, Yan; Zou, Xiuguo; Classen, John; Cordova, Hernan; Oviedo, Edgar; Wang-Li, Lingjuan	2022	Impacts of Air Velocity Treatments under Summer Condition: Part I-Heavy Broiler's Surface Temperature Response	ANIMALS	https://www.webofscience.com/wos/woscc/full-record/WOS:000754655700001
492	Akter, Suraiya; Liu, Yingying; Cheng, Bin; Classen, John; Oviedo, Edgar; Harris, Dan; Wang-Li, Lingjuan	2022	Impacts of Air Velocity Treatments under Summer Conditions: Part II-Heavy Broiler's Behavioral Response	ANIMALS	https://www.webofscience.com/wos/woscc/full-record/WOS:000795423500001
493	Bagheri, Sina; Paudel, Surya; Wijewardana, Viskam; Kangethe, Richard Thiga; Cattoli, Giovanni; Hess, Michael; Liebhart, Dieter; Mitra, Taniya	2022	Production of interferon gamma and interleukin 17A in chicken T-cell subpopulations hallmarks the stimulation with live, irradiated and killed avian pathogenic Escherichia coli	DEVELOPMENTAL AND COMPARATIVE IMMUNOLOGY	https://www.webofscience.com/wos/woscc/full-record/WOS:000794967400006
494	Bao, Jun; Xie, Qiuju	2022	Artificial intelligence in animal farming: A systematic literature review	JOURNAL OF CLEANER PRODUCTION	https://www.webofscience.com/wos/woscc/full-record/WOS:000771555900002
495	Billah, Masum; Wang, Xihong; Yu, Jiantao; Jiang, Yu	2022	Real-time goat face recognition using convolutional neural network	COMPUTERS AND ELECTRONICS IN AGRICULTURE	https://www.webofscience.com/wos/woscc/full-record/WOS:000773763800005
496	Carnovale, Francesca; Xiao, Jin; Shi, Binlin; Arney, David; Descovich, Kris; Phillips, Clive J C	2022	Gender and Age Effects on Public Attitudes to, and Knowledge of, Animal Welfare in China	ANIMALS	https://www.webofscience.com/wos/woscc/full-record/WOS:000809956000001
497	Chen, Chong; Liu, Xingqiao; Duan, Wenyong; Liu, Chaoji	2022	Assessment of the environmental comfort of lactating sows via improved analytic hierarchy process and fuzzy comprehensive evaluation	INTERNATIONAL JOURNAL OF AGRICULTURAL AND BIOLOGICAL ENGINEERING	https://www.webofscience.com/wos/woscc/full-record/WOS:000793354600001
498	Chen, Hongbo; Yu, Bo; Liu, Chenhui; Cheng, Lei; Yu, Jie; Hu, Xiuzhong; Xiang, Min	2022	Hematology Reference Intervals for Holstein Cows in Southern China: A Study of 786 Subjects	VETERINARY SCIENCES	https://www.webofscience.com/wos/woscc/full-record/WOS:000873548000001
499	Chen, Jianzhou; Weng, Kaiqi; Liu, Jinlu; Gu, Wang; Luo, Shuwen; Zheng, Ming; Cao, Zhengfeng; Zhang, Yu; Zhang, Yang; Chen, Guohong; Xu, Qi	2022	Effect of different free-range systems on the growth performance, carcass traits, and meat quality of Yangzhou geese	ANIMAL BIOTECHNOLOGY	https://www.webofscience.com/wos/woscc/full-record/WOS:000888959300001
500	Chen, Jun; Huang, Zhouyin; Cao, Xuehai; Chen, Xingping; Zou, Tiande; You, Jinming	2022	Plant-Derived Polyphenols as Nrf2 Activators to Counteract Oxidative Stress and Intestinal Toxicity Induced by Deoxynivalenol in Swine: An Emerging Research Direction	ANTIOXIDANTS	https://www.webofscience.com/wos/woscc/full-record/WOS:000900312700001
501	Chen, Siyu; Luo, Shuyan; Yan, Chao	2022	Gut Microbiota Implications for Health and Welfare in Farm Animals: A Review	ANIMALS	https://www.webofscience.com/wos/woscc/full-record/WOS:000749444700001
502	Chen, Wenxin; Liu, Zhihong; Lin, Hongguang; Yang, Jie; Liu, Ting; Zheng, Jiaomei; Long, Xueming; Sun, Zhiliang; Li, Jiyun; Chen, Xiaojun	2022	Occurrence of bla(NDM-1)-Positive Providencia spp. in a Pig Farm of China	ANTIBIOTICS-BASEL	https://www.webofscience.com/wos/woscc/full-record/WOS:000816510500001
503	Chen, Xiaolang; Yang, Tianlong; Mai, Kaizhan; Liu, Caixing; Xiong, Juntao; Kuang, Yingjie; Gao, Yuefang	2022	Holstein Cattle Face Re-Identification Unifying Global and Part Feature Deep Network with Attention Mechanism	ANIMALS	https://www.webofscience.com/wos/woscc/full-record/WOS:000785113700001
504	Chen, Yang; Shan, Xuesong; Jiang, Huaizhi; Guo, Zhenhua	2022	Exogenous Melatonin Directly and Indirectly Influences Sheep Oocytes	FRONTIERS IN VETERINARY SCIENCE	https://www.webofscience.com/wos/woscc/full-record/WOS:000812008900001
505	Cheng, Man; Yuan, Hongbo; Wang, Qifan; Cai, Zhenjiang; Liu, Yueqin; Zhang, Yingjie	2022	Application of deep learning in sheep behaviors recognition and influence analysis of training data characteristics on the recognition effect	COMPUTERS AND ELECTRONICS IN AGRICULTURE	https://www.webofscience.com/wos/woscc/full-record/WOS:000798166600005
506	Cheng, Shuang; He, Yuxin; Zeng, Tao; Wang, Deqian; He, Jun; Xia, Qiang; Zhou, Changyu; Pan, Daodong; Cao, Jinxuan	2022	Heat stress induces various oxidative damages to myofibrillar proteins in ducks	FOOD CHEMISTRY	https://www.webofscience.com/wos/woscc/full-record/WOS:000876377500010
507	Cuan, Kaixuan; Zhang, Tiemin; Li, Zeying; Huang, Junduan; Ding, Yangbao; Fang, Cheng	2022	Automatic Newcastle disease detection using sound technology and deep learning method	COMPUTERS AND ELECTRONICS IN AGRICULTURE	https://www.webofscience.com/wos/woscc/full-record/WOS:000754276800002
508	Dai, Jun; Wang, Huan; Liao, Ying; Tan, Lei; Sun, Yingjie; Song, Cuiping; Liu, Weiwei; Qiu, Xusheng; Ding, Chan	2022	RNA-seq and LC-MS/MS analysis of antiviral effects mediated by cold stress and stress hormone corticosterone in chicken DF-1 cells	VETERINARY MICROBIOLOGY	https://www.webofscience.com/wos/woscc/full-record/WOS:000882978000002
509	Ding, Qi-an; Liu, Longshen; Lu, Mingzhou; Liu, Kang; Chen, Jia; Shen, Mingxia	2022	Social density detection for suckling piglets based on convolutional neural network combined with local outlier factor algorithm	COMPUTERS AND ELECTRONICS IN AGRICULTURE	https://www.webofscience.com/wos/woscc/full-record/WOS:000875735600001
510	Dou, Leina; Zhang, Yingjie; Bai, Yuchen; Li, Yuan; Liu, Minggang; Shao, Shibei; Li, Qing; Yu, Wenbo; Shen, Jianzhong; Wang, Zhanhui	2022	Advances in Chicken IgY-Based Immunoassays for the Detection of Chemical and Biological Hazards in Food Samples	JOURNAL OF AGRICULTURAL AND FOOD CHEMISTRY	https://www.webofscience.com/wos/woscc/full-record/WOS:000743047300001
511	Du, Xiaohui; Qin, Pingwu; Liu, Yanting; Amevor, Felix Kwame; Shu, Gang; Li, Diyan; Zhao, Xiaoling	2022	Effects of Key Farm Management Practices on Pullets Welfare-A Review	ANIMALS	https://www.webofscience.com/wos/woscc/full-record/WOS:000775422000001
512	Feng, Yang; Fan, Huimei; Liang, Xue; Wang, Xiaofeng; Gao, Guoyan; Gun, Shuangbao	2022	Environmental enrichment changes rabbits' behavior, serum hormone level and further affects cecal microbiota	PEERJ	https://www.webofscience.com/wos/woscc/full-record/WOS:000770936000003
513	Fu, Yajie; Yin, Jingwen; Zhao, Ning; Xue, Ge; Zhang, Runxiang; Li, Jianhong; Bao, Jun	2022	Effects of transport time and feeding type on weight loss, meat quality and behavior of broilers	ANIMAL BIOSCIENCE	https://www.webofscience.com/wos/woscc/full-record/WOS:000820878700010
514	Fu, Yu; Wang, Jing; Schroyen, Martine; Chen, Gang; Zhang, Hai-jun; Wu, Shu-geng; Li, Bao-ming; Qi, Guang-hai	2022	Effects of rearing systems on the eggshell quality, bone parameters and expression of genes related to bone remodeling in aged laying hens	FRONTIERS IN PHYSIOLOGY	https://www.webofscience.com/wos/woscc/full-record/WOS:000854191200001
515	Gan, Haiming; Xu, Chengguo; Hou, Wenhao; Guo, Jingfeng; Liu, Kai; Xue, Yueju	2022	Spatiotemporal graph convolutional network for automated detection and analysis of social behaviours among pre-weaning piglets	BIOSYSTEMS ENGINEERING	https://www.webofscience.com/wos/woscc/full-record/WOS:000792920400002
516	Gogoi-Tiwari, Jully; Tiwari, Harish Kumar; Wawegama, Nadeeka K; Premachandra, Chintha; Robertson, Ian Duncan; Fisher, Andrew David; Waichigio, Frank Karanja; Irons, Pete; Aleri, Joshua W	2022	Prevalence of Mycoplasma bovis Infection in Calves and Dairy Cows in Western Australia	VETERINARY SCIENCES	https://www.webofscience.com/wos/woscc/full-record/WOS:000834499300001
517	Gomez-Prado, Jocelyn; Pereira, Alfredo M F; Wang, Dehua; Villanueva-Garcia, Dina; Dominguez-Oliva, Adriana; Mora-Medina, Patricia; Hernandez-Avalos, Ismael; Martinez-Burnes, Julio; Casas-Alvarado, Alejandro; Olmos-Hernandez, Adriana; Ramirez-Necoechea, Ramiro; Verduzco-Mendoza, Antonio; Hernandez, Astrid; Torres, Fabiola; Mota-Rojas, Daniel	2022	Thermoregulation mechanisms and perspectives for validating thermal windows in pigs with hypothermia and hyperthermia: An overview	FRONTIERS IN VETERINARY SCIENCE	https://www.webofscience.com/wos/woscc/full-record/WOS:000898032900001
518	Guo, Yangyang; Aggrey, Samuel E; Wang, Peng; Oladeinde, Adelumola; Chai, Lilong	2022	Monitoring Behaviors of Broiler Chickens at Different Ages with Deep Learning	ANIMALS	https://www.webofscience.com/wos/woscc/full-record/WOS:000895524800001
519	Han, Haoqi; Zhang, Liyang; Shang, Yuan; Wang, Mingyan; Phillips, Clive J C; Wang, Yao; Su, Chuanyou; Lian, Hongxia; Fu, Tong; Gao, Tengyun	2022	Replacement of Maize Silage and Soyabean Meal with Mulberry Silage in the Diet of Hu Lambs on Growth, Gastrointestinal Tissue Morphology, Rumen Fermentation Parameters and Microbial Diversity	ANIMALS	https://www.webofscience.com/wos/woscc/full-record/WOS:000808968600001
520	Han, Qi; Zhang, Xiaohong; Nian, Haoyang; Liu, Honggui; Li, Xiang; Zhang, Runxiang; Bao, Jun	2022	Artificial rearing alters intestinal microbiota and induces inflammatory response in piglets	FRONTIERS IN MICROBIOLOGY	https://www.webofscience.com/wos/woscc/full-record/WOS:000875523300001
521	Han, Tianlong; Wang, Tongtong; Wang, Zixuan; Xiao, Tong; Wang, Min; Zhang, Yanming; Zhang, Jun; Liu, Dengyong	2022	Evaluation of gaseous and solid waste in fermentation bedding systemand its impact on animal performance: A study of breeder ducks in winter	SCIENCE OF THE TOTAL ENVIRONMENT	https://www.webofscience.com/wos/woscc/full-record/WOS:000969649200016
522	Hao, Hongyun; Fang, Peng; Jiang, Wei; Sun, Xianqiu; Wang, Liangju; Wang, Hongying	2022	Research on Laying Hens Feeding Behavior Detection and Model Visualization Based on Convolutional Neural Network	AGRICULTURE-BASEL	https://www.webofscience.com/wos/woscc/full-record/WOS:000900236300001
523	He, Pengguang; Chen, Zhonghao; Yu, Hongwei; Hayat, Khawar; He, Yefan; Pan, Jinming; Lin, Hongjian	2022	Research Progress in the Early Warning of Chicken Diseases by Monitoring Clinical Symptoms	APPLIED SCIENCES-BASEL	https://www.webofscience.com/wos/woscc/full-record/WOS:000808606300001
524	He, Shuai; Lin, Jiao; Jin, Qiongyu; Ma, Xiaohan; Liu, Zhongying; Chen, Hui; Ma, Ji; Zhang, Huancheng; Descovich, Kris; Phillips, Clive J C; Hartcher, Kate; Wu, Zhonghong	2022	The Relationship between Animal Welfare and Farm Profitability in Cage and Free-Range Housing Systems for Laying Hens in China	ANIMALS	https://www.webofscience.com/wos/woscc/full-record/WOS:000846385300001
525	Hu, Jiangang; Afayibo, Dosseh Jean Apotre; Zhang, Beibei; Zhu, Hong; Yao, Lan; Guo, Weiqi; Wang, Xinyu; Wang, Zhiyang; Wang, Di; Peng, Haoheng; Tian, Mingxing; Qi, Jingjing; Wang, Shaohui	2022	Characteristics, pathogenic mechanism, zoonotic potential, drug resistance, and prevention of avian pathogenic Escherichia coli (APEC)	FRONTIERS IN MICROBIOLOGY	https://www.webofscience.com/wos/woscc/full-record/WOS:000903614200001
526	Hu, Lirong; Sammad, Abdul; Zhang, Congcong; Brito, Luiz F; Xu, Qing; Wang, Yachun	2022	Transcriptome Analyses Reveal Essential Roles of Alternative Splicing Regulation in Heat-Stressed Holstein Cows	INTERNATIONAL JOURNAL OF MOLECULAR SCIENCES	https://www.webofscience.com/wos/woscc/full-record/WOS:000856402000001
527	Hu, Ren; Gill, Nicholas J	2022	Neoliberal peri-urban economies and the predicament of dairy farmers: a case study of the Illawarra region, New South Wales	AGRICULTURE AND HUMAN VALUES	https://www.webofscience.com/wos/woscc/full-record/WOS:000875530500001
528	Huang, X F; Xue, J J; Liu, Z L; Chen, Y; Luo, Y; Wang, Q G; Wang, C	2022	Effects of feed trough positioning height on growth performance, feed loss, feeding environment, and behavior of geese	POULTRY SCIENCE	https://www.webofscience.com/wos/woscc/full-record/WOS:000890983000011
529	Ji, Boyu; Banhazi, Thomas; Phillips, Clive J C; Wang, Chaoyuan; Li, Baoming	2022	A machine learning framework to predict the next month's daily milk yield, milk composition and milking frequency for cows in a robotic dairy farm	BIOSYSTEMS ENGINEERING	https://www.webofscience.com/wos/woscc/full-record/WOS:000789631400002
530	Jiang, Kailin; Xie, Tianyu; Yan, Rui; Wen, Xi; Li, Danyang; Jiang, Hongbo; Jiang, Ning; Feng, Ling; Duan, Xuliang; Wang, Jianjun	2022	An Attention Mechanism-Improved YOLOv7 Object Detection Algorithm for Hemp Duck Count Estimation	AGRICULTURE-BASEL	https://www.webofscience.com/wos/woscc/full-record/WOS:000872038200001
531	Jiang, Luyi; Sun, Huizeng; Gu, Fengfei; He, Jin; Zhao, Fengqi; Liu, Jianxin	2022	Blood neutrophil extracellular traps: a novel target for the assessment of mammary health in transition dairy cows	JOURNAL OF ANIMAL SCIENCE AND BIOTECHNOLOGY	https://www.webofscience.com/wos/woscc/full-record/WOS:000884278200002
532	Jiang, Sha; Hu, Jia-Ying; Cheng, Heng-Wei	2022	The Impact of Probiotic Bacillus subtilis on Injurious Behavior in Laying Hens	ANIMALS	https://www.webofscience.com/wos/woscc/full-record/WOS:000781584200001
533	Jin, Zhongming; Guo, Leifeng; Shu, Hang; Qi, Jingwei; Li, Yongfeng; Xu, Beibei; Zhang, Wenju; Wang, Kaiwen; Wang, Wensheng	2022	Behavior Classification and Analysis of Grazing Sheep on Pasture with Different Sward Surface Heights Using Machine Learning	ANIMALS	https://www.webofscience.com/wos/woscc/full-record/WOS:000832016000001
534	Jo, Hyeonsoo; Nasrullah, Muhammad; Jiang, Bing; Li, Xiang; Bao, Jun	2022	A Survey of Broiler Farmers' Perceptions of Animal Welfare and their Technical Efficiency: A Case Study in Northeast China	JOURNAL OF APPLIED ANIMAL WELFARE SCIENCE	https://www.webofscience.com/wos/woscc/full-record/WOS:000639077800001
535	Kang, Xi; Li, Shudong; Li, Qian; Liu, Gang	2022	Dimension-reduced spatiotemporal network for lameness detection in dairy cows	COMPUTERS AND ELECTRONICS IN AGRICULTURE	https://www.webofscience.com/wos/woscc/full-record/WOS:000806604800005
536	Khan, Imran; Wang, Wenxing; Ye, Xiaobin; Isa, Adamu Mani; Khan, Muhammad Tariq; Sa, Renna; Liu, Lei; Ma, Teng; Zhang, Hongfu	2022	Comparison of Bacterial Community Structure in PM2.5 within Broiler Houses under Different Rearing Systems in China	SUSTAINABILITY	https://www.webofscience.com/wos/woscc/full-record/WOS:000757321500001
537	Lei, Kaidong; Zong, Chao; Yang, Ting; Peng, Shanshan; Zhu, Pengfei; Wang, Hao; Teng, Guanghui; Du, Xiaodong	2022	Detection and Analysis of Sow Targets Based on Image Vision	AGRICULTURE-BASEL	https://www.webofscience.com/wos/woscc/full-record/WOS:000758823600001
538	Li, Chong; Cai, Huiyi; Li, Shuzhen; Liu, Guohua; Deng, Xuejuan; Bryden, Wayne L; Zheng, Aijuan	2022	Comparing the potential of Bacillus amyloliquefaciens CGMCC18230 with antimicrobial growth promoters for growth performance, bone development, expression of phosphorus transporters, and excreta microbiome in broiler chickens	POULTRY SCIENCE	https://www.webofscience.com/wos/woscc/full-record/WOS:000861197400014
539	Li, Chong; Li, Shuzhen; Liu, Jinmei; Cai, Huiyi; Liu, Guohua; Deng, Xuejuan; Chang, Wenhuan	2022	Escherichia coli O88 induces intestinal damage and inflammatory response through the oxidative phosphorylation and ribosome pathway in Pekin ducks	FRONTIERS IN CELLULAR AND INFECTION MICROBIOLOGY	https://www.webofscience.com/wos/woscc/full-record/WOS:000848530000001
540	Li, Guoming; Hui, Xue; Zhao, Yang; Zhai, Wei; Purswell, Joseph L; Porter, Zach; Poudel, Sabin; Jia, Linan; Zhang, Bo; Chesser, Gary D	2022	Effects of ground robot manipulation on hen floor egg reduction, production performance, stress response, bone quality, and behavior	PLOS ONE	https://www.webofscience.com/wos/woscc/full-record/WOS:000792887700034
541	Li, Jiangong; Green-Miller, Angela R; Hu, Xiaodan; Lucic, Ana; Mohan, M R Mahesh; Dilger, Ryan N; Condotta, Isabella C F S; Aldridge, Brian; Hart, John M; Ahuja, Narendra	2022	Barriers to computer vision applications in pig production facilities	COMPUTERS AND ELECTRONICS IN AGRICULTURE	https://www.webofscience.com/wos/woscc/full-record/WOS:000930567200003
542	Li, Jiao; Su, Houcheng; Zheng, Xingze; Liu, Yixin; Zhou, Ruoran; Xu, Linghui; Liu, Qinli; Liu, Daixian; Wang, Zhiling; Duan, Xuliang	2022	Study of a QueryPNet Model for Accurate Detection and Segmentation of Goose Body Edge Contours	ANIMALS	https://www.webofscience.com/wos/woscc/full-record/WOS:000866626700001
543	Li, Pengtao; Fu, Tong; Cai, Amin; Descovich, Kris; Lian, Hongxia; Gao, Tengyun; Phillips, Clive J C	2022	Effect of Peanut Shell and Rice Husk Bedding for Dairy Cows: An Analysis of Material Properties and Colostrum Microbiota	ANIMALS	https://www.webofscience.com/wos/woscc/full-record/WOS:000773484300001
544	Li, Shuangshuang; Hu, Hongqing; Huang, Jian; Yang, Yuxuan; Xu, Weijing; Chen, Junfeng; Wan, Jiawei; Li, Lianghua; Zheng, Rong; Jiang, Siwen; Chai, Jin	2022	Effect of Enrichment Items on the Physiology and Behavior of Sows in the Third Trimester of Pregnancy	ANIMALS	https://www.webofscience.com/wos/woscc/full-record/WOS:000809839900001
545	Li, Wenpeng; Yan, Chao; Descovich, Kris; Phillips, Clive J C; Chen, Yongyou; Huang, Huijing; Wu, Xuan; Liu, Jian; Chen, Siyu; Zhao, Xingbo	2022	The Effects of Preslaughter Electrical Stunning on Serum Cortisol and Meat Quality Parameters of a Slow-Growing Chinese Chicken Breed	ANIMALS	https://www.webofscience.com/wos/woscc/full-record/WOS:000872094000001
546	Li, Yaowen; Xing, Shuang; Wang, Xuejie; Li, Xiumei; Zhang, Minhong; Feng, Jinghai	2022	Effects of Increasing Stocking Density on the Performance and Ileal Microbiota of Broilers	JOURNAL OF POULTRY SCIENCE	https://www.webofscience.com/wos/woscc/full-record/WOS:000829101500001
547	Li, Yongfeng; Shu, Hang; Bindelle, Jerome; Xu, Beibei; Zhang, Wenju; Jin, Zhongming; Guo, Leifeng; Wang, Wensheng	2022	Classification and Analysis of Multiple Cattle Unitary Behaviors and Movements Based on Machine Learning Methods	ANIMALS	https://www.webofscience.com/wos/woscc/full-record/WOS:000794562900001
548	Li, Zeying; Zhang, Tiemin; Cuan, Kaixuan; Fang, Cheng; Zhao, Hongzhi; Guan, Chenxi; Yang, Qilian; Qu, Hao	2022	Sex Detection of Chicks Based on Audio Technology and Deep Learning Methods	ANIMALS	https://www.webofscience.com/wos/woscc/full-record/WOS:000887008200001
549	Li, Zhaoming; Hu, Jiaqing; Wang, Xiaozhou; Du, Yongzhen; Yin, Jinhua; Gao, Jian; Han, Bo; Cui, Shuai; Liu, Yongxia; Liu, Jianzhu	2022	Effects of Artemisinin on Escherichia coli-Induced Mastitis in Bovine Mammary Epithelial Cells and Mice	VETERINARY SCIENCES	https://www.webofscience.com/wos/woscc/full-record/WOS:000845134800001
550	Liang, Yaoming; Cheng, Yu; Xu, Yanjie; Hua, Gengrong; Zheng, Zijian; Li, Hui; Han, Li	2022	Consumer Preferences for Animal Welfare in China: Optimization of Pork Production-Marketing Chains	ANIMALS	https://www.webofscience.com/wos/woscc/full-record/WOS:000886115700001
551	Liang, Yaoming; Hua, Gengrong; Cai, Weiyou; Li, Gen; Wang, Hao; Li, Hui	2022	Knowledge of Animal Welfare and Consumers' Behavioral Intentions in China: A Moderated Mediation Model of Product Cognition and Empathy	ANIMALS	https://www.webofscience.com/wos/woscc/full-record/WOS:000785091900001
552	Ling, Yin; Jimin, Zhu; Caixing, Liu; Xuhong, Tian; Sumin, Zhang	2022	Point cloud-based pig body size measurement featured by standard and non-standard postures	COMPUTERS AND ELECTRONICS IN AGRICULTURE	https://www.webofscience.com/wos/woscc/full-record/WOS:000818640800002
553	Lin-Schilstra, Li; Backus, Ge; Snoek, Harriette; Moerlein, Daniel	2022	Consumers' view on pork: Consumption motives and production preferences in ten European Union and four non-European Union countries	MEAT SCIENCE	https://www.webofscience.com/wos/woscc/full-record/WOS:000793126600010
554	Lin-Schilstra, Li; Fischer, Arnout R H	2022	Paradoxical consumers in four European countries: Meat-eating justification and willingness to pay for meat from animals treated by alternatives to surgical castration	MEAT SCIENCE	https://www.webofscience.com/wos/woscc/full-record/WOS:000792912300007
555	Lin-Schilstra, Li; Ingenbleek, Paul T M	2022	A complex ball game: piglet castration as a dynamic and complex social issue in the EU	JOURNAL OF AGRICULTURAL & ENVIRONMENTAL ETHICS	https://www.webofscience.com/wos/woscc/full-record/WOS:000814250700001
556	Lin-Schilstra, Li; Ingenbleek, Paul T M	2022	A Scenario Analysis for Implementing Immunocastration as a Single Solution for Piglet Castration	ANIMALS	https://www.webofscience.com/wos/woscc/full-record/WOS:000824183100001
557	Liu, Jing; Zhao, Lulu; Zhao, Zitao; Wu, Yongbao; Cao, Junting; Cai, Hongying; Yang, Peilong; Wen, Zhiguo	2022	Rubber (Hevea brasiliensis) seed oil supplementation attenuates immunological stress and inflammatory response in lipopolysaccharide-challenged laying	POULTRY SCIENCE	https://www.webofscience.com/wos/woscc/full-record/WOS:000888202100007
558	Liu, Runze; Ji, Wenbo; Wang, Chao; Yi, Ran; Zhao, Peng; Pan, Lei; Liu, Honggui; Bao, Jun	2022	Behavioral and physiological performance of different gilt breeds during lactation	REVISTA BRASILEIRA DE ZOOTECNIA-BRAZILIAN JOURNAL OF ANIMAL SCIENCE	https://www.webofscience.com/wos/woscc/full-record/WOS:000810873500001
559	Liu, Tongshuai; Kong, Ning; Liu, Zhilong; Xi, Lei; Hui, Xue; Ma, Wei; Li, Xuanyang; Cheng, Pu; Ji, Zhenzhen; Yang, Zhixiao; Yang, Xiao	2022	New insights into factors affecting piglet crushing and anti-crushing techniques	LIVESTOCK SCIENCE	https://www.webofscience.com/wos/woscc/full-record/WOS:000872378500004
560	Liu, Xiaotao; Li, Shuang; Zhao, Ning; Xing, Lu; Gong, Rixin; Li, Tingting; Zhang, Shijie; Li, Jianhong; Bao, Jun	2022	Effects of Acute Cold Stress after Intermittent Cold Stimulation on Immune-Related Molecules, Intestinal Barrier Genes, and Heat Shock Proteins in Broiler Ileum	ANIMALS	https://www.webofscience.com/wos/woscc/full-record/WOS:000895537800001
561	Liu, Zhiguo; Wu, Tianwen; Xiang, Guangming; Wang, Hui; Wang, Bingyuan; Feng, Zheng; Mu, Yulian; Li, Kui	2022	Enhancing Animal Disease Resistance, Production Efficiency, and Welfare through Precise Genome Editing	INTERNATIONAL JOURNAL OF MOLECULAR SCIENCES	https://www.webofscience.com/wos/woscc/full-record/WOS:000824187200001
562	Lou, Cheng; Bai, Yu; Chai, Tongjie; Yu, Hui; Lin, Tuorong; Hu, Guangming; Guan, Yuling; Wu, Bo	2022	Research progress on distribution and exposure risk of microbial aerosols in animal houses	FRONTIERS IN VETERINARY SCIENCE	https://www.webofscience.com/wos/woscc/full-record/WOS:000889944400001
563	Lozica, Lica; Villumsen, Kasper Romer; Li, Ganwu; Hu, Xiao; Maljkovic, Maja Mauric; Gottstein, Zeljko	2022	Genomic Analysis of Escherichia coli Longitudinally Isolated from Broiler Breeder Flocks after the Application of an Autogenous Vaccine	MICROORGANISMS	https://www.webofscience.com/wos/woscc/full-record/WOS:000764491000001
564	Luo, Hanpeng; Hu, Lirong; Brito, Luiz F; Dou, Jinhuan; Sammad, Abdul; Chang, Yao; Ma, Longgang; Guo, Gang; Liu, Lin; Zhai, Liwei; Xu, Qing; Wang, Yachun	2022	Weighted single-step GWAS and RNA sequencing reveals key candidate genes associated with physiological indicators of heat stress in Holstein cattle	JOURNAL OF ANIMAL SCIENCE AND BIOTECHNOLOGY	https://www.webofscience.com/wos/woscc/full-record/WOS:000842043700001
565	Lv, Huijiao; Wang, Tao; Zhai, Shangkun; Hou, Zhuocheng; Chen, Sirui	2022	Dynamic transcriptome changes during osteogenic differentiation of bone marrow-derived mesenchymal stem cells isolated from chicken	FRONTIERS IN CELL AND DEVELOPMENTAL BIOLOGY	https://www.webofscience.com/wos/woscc/full-record/WOS:000858452800001
566	Ma, Shuaifei; Zhang, Qianru; Li, Tengfei; Song, Huaibo	2022	Basic motion behavior recognition of single dairy cow based on improved Rexnet 3D network	COMPUTERS AND ELECTRONICS IN AGRICULTURE	https://www.webofscience.com/wos/woscc/full-record/WOS:000754279800001
567	Mao, Axiu; Giraudet, Claire S E; Liu, Kai; Nolasco, Ines De Almeida; Xie, Zhiqin; Xie, Zhixun; Gao, Yue; Theobald, James; Bhatta, Devaki; Stewart, Rebecca; McElligott, Alan G	2022	Automated identification of chicken distress vocalizations using deep learning models	JOURNAL OF THE ROYAL SOCIETY INTERFACE	https://www.webofscience.com/wos/woscc/full-record/WOS:000819159000005
568	Nie, Luwei; Hu, Qian; Tong, Qin; Liang, Chao; Li, Baoming; Han, Mingxia; You, Yuling; Yue, Xingyan; Yang, Xiao; Wang, Chaoyuan	2022	Effects of Body-Mounted Inertial Measurement Unit (IMU) Backpacks on Space Use and Behaviors of Laying Hens in a Perchery System	AGRICULTURE-BASEL	https://www.webofscience.com/wos/woscc/full-record/WOS:000929645700001
569	Niu, Kaifeng; Zhang, Xinxin; Chen, Chao; Yang, Liguo	2022	Effects of Fermented Manure Bedding Thickness on Bulls' Growth, Behavior, and Welfare as Well as Barn Gases Concentration in the Barn	ANIMALS	https://www.webofscience.com/wos/woscc/full-record/WOS:000783131100001
570	Niu, Qing; Pu, Guang; Fan, Lijuan; Gao, Chen; Lan, Tingxu; Liu, Chenxi; Du, Taoran; Kim, Sung Woo; Niu, Peipei; Zhang, Zongping; Li, Pinghua; Huang, Ruihua	2022	Identification of Gut Microbiota Affecting Fiber Digestibility in Pigs	CURRENT ISSUES IN MOLECULAR BIOLOGY	https://www.webofscience.com/wos/woscc/full-record/WOS:000872610800001
571	Pan, Lei; Nian, Haoyang; Zhang, Runxiang; Liu, Honggui; Li, Chun; Wei, Haidong; Yi, Ran; Li, Jianhong; Li, Xiang; Bao, Jun	2022	Stereotypic behaviors are associated with physiology and immunity differences in long-term confined sows	PHYSIOLOGY & BEHAVIOR	https://www.webofscience.com/wos/woscc/full-record/WOS:000791362600006
572	Platto, Sara; Serres, Agathe; Jingyi, Ai	2022	Chinese College Students' Attitudes towards Animal Welfare	ANIMALS	https://www.webofscience.com/wos/woscc/full-record/WOS:000746419500001
573	Qiao, Yongliang; Guo, Yangyang; Yu, Keping; He, Dongjian	2022	C3D-ConvLSTM based cow behaviour classification using video data for precision livestock farming	COMPUTERS AND ELECTRONICS IN AGRICULTURE	https://www.webofscience.com/wos/woscc/full-record/WOS:000754278800003
574	Qiao, Yongliang; Xue, Tengfei; Kong, He; Clark, Cameron; Lomax, Sabrina; Rafique, Khalid; Sukkarieh, Salah	2022	One-Shot Learning with Pseudo-Labeling for Cattle Video Segmentation in Smart Livestock Farming	ANIMALS	https://www.webofscience.com/wos/woscc/full-record/WOS:000819952600001
575	Rashid, Muhammad; Zahra, Naveed; Chudhary, Amna; Rehman, Tauseef Ur; Aleem, Muhammad Tahir; Alouffi, Abdulaziz; Mohammed, Aymen; Rashid, Muhammad Imran; Ehsan, Muhammad; Malik, Muhammad Irfan; Hussain Dilber, Ghulam; Bakhsh, Amir; Almutairi, Mashal M	2022	Cost-benefit ratio of anthelmintic treatment and its comparative efficacy in commercial dairy farms	FRONTIERS IN VETERINARY SCIENCE	https://www.webofscience.com/wos/woscc/full-record/WOS:000891570800001
576	Raza, Sayed Haidar Abbas; Hassanin, Abdallah A; Pant, Sameer D; Bing, Sun; Sitohy, Mahmoud Z; Abdelnour, Sameh A; Alotaibi, Mashael Alhumaidi; Al-Hazani, Tahani Mohamed; Abd El-Aziz, Ayman H; Cheng, Gong; Zan, Linsen	2022	Potentials, prospects and applications of genome editing technologies in livestock production	SAUDI JOURNAL OF BIOLOGICAL SCIENCES	https://www.webofscience.com/wos/woscc/full-record/WOS:000798983400002
577	Raza, Sayed Haidar Abbas; Wijayanti, Dwi; Pant, Sameer D; Abdelnour, Sameh A; Hashem, Nesrein M; Amin, Ahmed; Wani, Atif Khurshid; Prakash, Ajit; Dawood, Mahmoud A O; Zan, Linsen	2022	Exploring the physiological roles of circular RNAs in livestock animals	RESEARCH IN VETERINARY SCIENCE	https://www.webofscience.com/wos/woscc/full-record/WOS:000878604300003
578	Rehman, Hafiz Faseeh Ur; Zaneb, Hafsa; Masood, Saima; Yousaf, Muhammad Shahbaz; Hayat, Khizar; Majeed, Khalid Abdul; Zeeshan, Muhammad; Ashraf, Saima; Khan, Imad; Khan, Adnan; Rehman, Habib	2022	Effect of Selenium Nanoparticles and Mannan Oligosaccharide Supplementation on Growth Performance, Stress Indicators, and Intestinal Microarchitecture of Broilers Reared under High Stocking Density	ANIMALS	https://www.webofscience.com/wos/woscc/full-record/WOS:000880711400001
579	Shen, Jia-Fei; Chen, Qiu-Ming; Zhang, Feng-Wei; Hanif, Quratulain; Huang, Bi-Zhi; Chen, Ning-Bo; Qu, Kai-Xing; Zhan, Jing-Xi; Chen, Hong; Jiang, Yu; Lei, Chu-Zhao	2022	Genome-wide association study identifies quantitative trait loci affecting cattle temperament	ZOOLOGICAL RESEARCH	https://www.webofscience.com/wos/woscc/full-record/WOS:000740658200003
580	Shen, Weizheng; Ji, Nan; Yin, Yanling; Dai, Baisheng; Tu, Ding; Sun, Baihui; Hou, Handan; Kou, Shengli; Zhao, Yize	2022	Fusion of acoustic and deep features for pig cough sound recognition	COMPUTERS AND ELECTRONICS IN AGRICULTURE	https://www.webofscience.com/wos/woscc/full-record/WOS:000798164900004
581	Shi, Lulu; Xu, Yuanqing; Jin, Xiao; Wang, Zheqi; Mao, Chenyu; Guo, Shiwei; Yan, Sumei; Shi, Binlin	2022	Influence of Cold Environments on Growth, Antioxidant Status, Immunity and Expression of Related Genes in Lambs	ANIMALS	https://www.webofscience.com/wos/woscc/full-record/WOS:000866624000001
582	Shi, Ruijia; Shu, Hang; Yu, Ruyang; Wang, Yajing; Zhang, Ziqi; Zhang, Junjie; Gu, Xianhong	2022	Current Attitudes of Chinese Dairy Practitioners to Pain and Its Management in Intensively Raised Dairy Cattle	ANIMALS	https://www.webofscience.com/wos/woscc/full-record/WOS:000887000900001
583	Song, Shuang; Liu, Tonghai; Wang, Hai; Hasi, Bagen; Yuan, Chuangchuang; Gao, Fangyu; Shi, Hongxiao	2022	Using Pruning-Based YOLOv3 Deep Learning Algorithm for Accurate Detection of Sheep Face	ANIMALS	https://www.webofscience.com/wos/woscc/full-record/WOS:000808948100001
584	Sparagano, Olivier; Song, Baolin; Aziz, Umair; Hussain, Sabir; Yang, Guan; George, David; Zeb, Jehan	2022	Poultry Mites: Ubiquitous, Spreading, and Still a Growing Threat	AVIAN DISEASES	https://www.webofscience.com/wos/woscc/full-record/WOS:000887781500001
585	Spence, Kelsey L; Rosanowski, Sarah M; Slater, Josh; Cardwell, Jacqueline M	2022	Challenges to exotic disease preparedness in Great Britain: The frontline veterinarian's perspective	EQUINE VETERINARY JOURNAL	https://www.webofscience.com/wos/woscc/full-record/WOS:000664951300001
586	Sun, Fuyu; Zhao, Qingyao; Chen, Xiaoyang; Zhao, Guangyong; Gu, Xianhong	2022	Feed tossing behaviour of Holstein cows: evaluation of physiological stress state and rumen fermentation function	BMC VETERINARY RESEARCH	https://www.webofscience.com/wos/woscc/full-record/WOS:000869252100001
587	Sun, Fuyu; Zhao, Qingyao; Chen, Xiaoyang; Zhao, Guangyong; Gu, Xianhong	2022	Physiological Indicators and Production Performance of Dairy Cows With Tongue Rolling Stereotyped Behavior	FRONTIERS IN VETERINARY SCIENCE	https://www.webofscience.com/wos/woscc/full-record/WOS:000770816900001
588	Tan, Chengquan; Huang, Zihao; Xiong, Wenyu; Ye, Hongxuan; Deng, Jinping; Yin, Yulong	2022	A review of the amino acid metabolism in placental function response to fetal loss and low birth weight in pigs	JOURNAL OF ANIMAL SCIENCE AND BIOTECHNOLOGY	https://www.webofscience.com/wos/woscc/full-record/WOS:000762728100001
589	Tan, Zichao; Sun, Jinling; Liu, Xiaodong; Liu, Jie; Wang, Shubai	2022	Interactions between color and intensity of LED light on growth performance, serum biochemical profile, immune response variable, and nutrient apparent utilization in broiler chicken	ANIMAL SCIENCE JOURNAL	https://www.webofscience.com/wos/woscc/full-record/WOS:000784203500001
590	Tu, Shuqin; Zeng, Qiantao; Liang, Yun; Liu, Xiaolong; Huang, Lei; Weng, Shitong; Huang, Qiong	2022	Automated Behavior Recognition and Tracking of Group-Housed Pigs with an Improved DeepSORT Method	AGRICULTURE-BASEL	https://www.webofscience.com/wos/woscc/full-record/WOS:000894367600001
591	Usman, Tahir; Ali, Nawab; Wang, Yachun; Yu, Ying	2022	Association of Aberrant DNA Methylation Level in the CD4 and JAK-STAT-Pathway-Related Genes with Mastitis Indicator Traits in Chinese Holstein Dairy Cattle	ANIMALS	https://www.webofscience.com/wos/woscc/full-record/WOS:000741127700001
592	Uyanga, Victoria Anthony; Oke, Emmanuel O; Amevor, Felix Kwame; Zhao, Jingpeng; Wang, Xiaojuan; Jiao, Hongchao; Onagbesan, Okanlawon M; Lin, Hai	2022	Functional roles of taurine, L-theanine, L-citrulline, and betaine during heat stress in poultry	JOURNAL OF ANIMAL SCIENCE AND BIOTECHNOLOGY	https://www.webofscience.com/wos/woscc/full-record/WOS:000766553700002
593	Wang, Hao; Tang, Zhao; Liu, Ze-hua; Zeng, Feng; Zhang, Jun; Dang, Zhi	2022	Ten bisphenol analogs were abundantly found in swine and bovine urines collected from two Chinese farms: concentration profiles and risk evaluation	ENVIRONMENTAL SCIENCE AND POLLUTION RESEARCH	https://www.webofscience.com/wos/woscc/full-record/WOS:000858352300017
594	Wang, Jintao; Lovarelli, Daniela; Rota, Nicola; Shen, Mingxia; Lu, Mingzhou; Guarino, Marcella	2022	The Potentialities of Machine Learning for Cow-Specific Milking: Automatically Setting Variables in Milking Machines	ANIMALS	https://www.webofscience.com/wos/woscc/full-record/WOS:000825596600001
595	Wang, Mingcan; Zhang, Junkai; Huang, Xiuqiong; Liu, Yisong; Zeng, Jianguo	2022	Effects of Dietary Macleaya cordata Extract on Growth Performance, Biochemical Indices, and Intestinal Microbiota of Yellow-Feathered Broilers Subjected to Chronic Heat Stress	ANIMALS	https://www.webofscience.com/wos/woscc/full-record/WOS:000852490900001
596	Wang, Rong; Bai, Qiang; Gao, Ronghua; Li, Qifeng; Zhao, Chunjiang; Li, Shuqin; Zhang, Hongming	2022	Oestrus detection in dairy cows by using atrous spatial pyramid and attention mechanism	BIOSYSTEMS ENGINEERING	https://www.webofscience.com/wos/woscc/full-record/WOS:000868281200004
597	Wang, Shunli; Jiang, Honghua; Qiao, Yongliang; Jiang, Shuzhen; Lin, Huaiqin; Sun, Qian	2022	The Research Progress of Vision-Based Artificial Intelligence in Smart Pig Farming	SENSORS	https://www.webofscience.com/wos/woscc/full-record/WOS:000852002400001
598	Wang, Y; Kang, X; He, Z; Feng, Y; Liu, G	2022	The [(Cu4Cl4)-Cl-I] cluster of a coordination complex based on polypyridyl ligand for heterogeneous Fenton-like MB degradation without illumination and electrocatalytic reduction of H2O2 and K2Cr2O7 br	ANIMAL	https://www.webofscience.com/wos/woscc/full-record/WOS:000870532900008
599	Wang, Yanan; Zhang, Runxiang; Wang, Lisha; Li, Jianhong; Su, Yingying; Li, Xiang; Bao, Jun	2022	Effect of social order, perch, and dust-bath allocation on behavior in laying hens	ANIMAL BIOSCIENCE	https://www.webofscience.com/wos/woscc/full-record/WOS:000737473200015
600	Wang, Yongshuai; Wang, Yilu; Su, Chuanchen; Wang, Leilei; Lv, Xiangyun; Cui, Guangya; Ji, Longxiang; Huang, Yanqun; Zhang, Huaiyong; Chen, Wen	2022	Dietary cinnamaldehyde with carvacrol or thymol improves the egg quality and intestinal health independent of gut microbiota in post-peak laying hens	FRONTIERS IN VETERINARY SCIENCE	https://www.webofscience.com/wos/woscc/full-record/WOS:000879606900001
601	Wang, Yu; He, Yujiao; Hu, Xueyuan; Chi, Qianru; Zhao, Bing; Ye, Jingying; Li, Shu	2022	Regulating of LncRNA2264/miR-20b-5p/IL17RD axis on hydrogen sulfide exposure-induced inflammation in broiler thymus by activating MYD88/NF-kappa B pathway	TOXICOLOGY	https://www.webofscience.com/wos/woscc/full-record/WOS:000754422300002
602	Wang, Zhenyao; Liu, Tonghai	2022	Two-stage method based on triplet margin loss for pig face recognition	COMPUTERS AND ELECTRONICS IN AGRICULTURE	https://www.webofscience.com/wos/woscc/full-record/WOS:000754267200003
603	Wang, Zichen; Niu, Kaifeng; Rushdi, Hossam E; Zhang, Mingyue; Fu, Tong; Gao, Tengyun; Yang, Liguo; Liu, Shenhe; Lin, Feng	2022	Heat Stress Induces Shifts in the Rumen Bacteria and Metabolome of Buffalo	ANIMALS	https://www.webofscience.com/wos/woscc/full-record/WOS:000802551600001
604	Wei, Haidong; Feng, Yanru; Ding, Susu; Nian, Haoyang; Yu, Hanlin; Zhao, Qian; Bao, Jun; Zhang, Runxiang	2022	Keel bone damage affects behavioral and physiological responses related to stress and fear in two strains of laying hens	JOURNAL OF ANIMAL SCIENCE	https://www.webofscience.com/wos/woscc/full-record/WOS:000779889000002
605	Wen, Peng; Li, Lihua; Xue, Hao; Jia, Yuchen; Gao, Liai; Li, Ruolan; Huo, Limin	2022	Comprehensive evaluation method of the poultry house indoor environment based on gray relation analysis and analytic hierarchy process	POULTRY SCIENCE	https://www.webofscience.com/wos/woscc/full-record/WOS:000737140500016
606	Wen-qin, H U A N; Kai, C U I; Yong, H A N; Jian-min, C H A I; Shi-qin, W A N G; Xiao-kang, Lue; Qi-yu, D I A O; Nai-feng, Z H A N	2022	Long term effects of artificial rearing before weaning on the growth performance, ruminal microbiota and fermentation of fattening lambs	JOURNAL OF INTEGRATIVE AGRICULTURE	https://www.webofscience.com/wos/woscc/full-record/WOS:000780192600003
607	Werema, Chacha W; Yang, Dan A; Laven, Linda J; Mueller, Kristina R; Laven, Richard A	2022	Evaluating Alternatives to Locomotion Scoring for Detecting Lameness in Pasture-Based Dairy Cattle in New Zealand: In-Parlour Scoring	ANIMALS	https://www.webofscience.com/wos/woscc/full-record/WOS:000775503300001
608	Wu, Dihua; Cui, Di; Zhou, Mingchuan; Ying, Yibin	2022	Information perception in modern poultry farming: A review	COMPUTERS AND ELECTRONICS IN AGRICULTURE	https://www.webofscience.com/wos/woscc/full-record/WOS:000818473000002
609	Wu, Xiaochun; Ma, Jinrui; Jia, Shangdong; Zhang, Xudong; Zhang, Xinlan; An, Zhen; Wei, Yanquan; Xing, Xiaoyong; Wen, Fengqin; Gao, Yuan; Bao, Shijun	2022	High Concentration of FBS Can Save mTOR Down-Regulation Caused by Mycoplasmas bovis Infection	VETERINARY SCIENCES	https://www.webofscience.com/wos/woscc/full-record/WOS:000910770900001
610	Wu, Yiqi; Liu, Mei; Peng, Zhaoyuan; Liu, Meiqi; Wang, Miao; Peng, Yingqi	2022	Recognising Cattle Behaviour with Deep Residual Bidirectional LSTM Model Using a Wearable Movement Monitoring Collar	AGRICULTURE-BASEL	https://www.webofscience.com/wos/woscc/full-record/WOS:000846423900001
611	Wu, Yujun; Huang, Jingxi; Quan, Shuli; Yang, Ying	2022	Light regimen on health and growth of broilers: an update review	POULTRY SCIENCE	https://www.webofscience.com/wos/woscc/full-record/WOS:000774262500033
612	Xia, Wei-Hao; Tang, Liang; Wang, Zhen-Yong; Wang, Lin	2022	Effects of Inorganic and Organic Manganese Supplementation on Growth Performance, Tibia Development, and Oxidative Stress in Broiler Chickens	BIOLOGICAL TRACE ELEMENT RESEARCH	https://www.webofscience.com/wos/woscc/full-record/WOS:000724642500001
613	Xiang, Xiao-le; Hu, Gan; Jin, Yong-guo; Jin, Guo-feng; Ma, Mei-hu	2022	Nondestructive characterization gender of chicken eggs by odor using SPME/GC-MS coupled with chemometrics	POULTRY SCIENCE	https://www.webofscience.com/wos/woscc/full-record/WOS:000742446100008
614	Xu, Beibei; Wang, Wensheng; Guo, Leifeng; Chen, Guipeng; Li, Yongfeng; Cao, Zhen; Wu, Saisai	2022	CattleFaceNet: A cattle face identification approach based on RetinaFace and ArcFace loss	COMPUTERS AND ELECTRONICS IN AGRICULTURE	https://www.webofscience.com/wos/woscc/full-record/WOS:000754269200001
615	Xu, Dan; Shu, Gang; Liu, Yanting; Qin, Pingwu; Zheng, Yilei; Tian, Yaofu; Zhao, Xiaoling; Du, Xiaohui	2022	Farm Environmental Enrichments Improve the Welfare of Layer Chicks and Pullets: A Comprehensive Review	ANIMALS	https://www.webofscience.com/wos/woscc/full-record/WOS:000866595700001
616	Xu, Jinyang; Zhou, Suyin; Xia, Fang; Xu, Aijun; Ye, Junhua	2022	Research on the lying pattern of grouped pigs using unsupervised clustering and deep learning	LIVESTOCK SCIENCE	https://www.webofscience.com/wos/woscc/full-record/WOS:000821878700014
617	Xu, Jinyang; Zhou, Suyin; Xu, Aijun; Ye, Junhua; Zhao, Ayong	2022	Automatic scoring of postures in grouped pigs using depth image and CNN-SVM	COMPUTERS AND ELECTRONICS IN AGRICULTURE	https://www.webofscience.com/wos/woscc/full-record/WOS:000779265900004
618	Xu, Lingling; Yu, Meidan; Chen, Xiujuan	2022	Comparative study on consumers' choice behaviors in selecting pork in rational and irrational scenarios	FRONTIERS IN PSYCHOLOGY	https://www.webofscience.com/wos/woscc/full-record/WOS:000874569100001
619	Xu, Lixin; Yu, Zhengqing; He, Ke; Wen, Zhaohai; Aleem, Muhammad Tahir; Yan, Ruofeng; Song, Xiaokai; Lu, Mingmin; Li, XiangRui	2022	PLGA Nanospheres as Delivery Platforms for Eimeria mitis 1a Protein: A Novel Strategy to Improve Specific Immunity	FRONTIERS IN IMMUNOLOGY	https://www.webofscience.com/wos/woscc/full-record/WOS:000808288000001
620	Xu, Qinglei; Zhao, Jing; Guo, Yanli; Liu, Mingzheng; Schinckel, Allan P; Zhou, Bo	2022	A Single-Nucleotide Polymorphism in the Promoter of Porcine ARHGAP24 Gene Regulates Aggressive Behavior of Weaned Pigs After Mixing by Affecting the Binding of Transcription Factor p53	FRONTIERS IN CELL AND DEVELOPMENTAL BIOLOGY	https://www.webofscience.com/wos/woscc/full-record/WOS:000789098700001
621	Xu, Tingting; Yue, Ke; Zhang, Chaodong; Tong, Xishuai; Lin, Luxi; Cao, Qinqin; Huang, Shucheng	2022	Probiotics Treatment of Leg Diseases in Broiler Chickens: a Review	PROBIOTICS AND ANTIMICROBIAL PROTEINS	https://www.webofscience.com/wos/woscc/full-record/WOS:000716864400001
622	Yan, Geqi; Shi, Zhengxiang; Cui, Bo; Li, Hao	2022	Developing a new thermal comfort prediction model and web-based application for heat stress assessment in dairy cows	BIOSYSTEMS ENGINEERING	https://www.webofscience.com/wos/woscc/full-record/WOS:000788730800006
623	Yan, Shaocong; Yang, Chenyujing; Zhu, Lei; Xue, Yongji	2022	The Potential of Understory Production Systems to Improve Laying Hen Welfare	ANIMALS	https://www.webofscience.com/wos/woscc/full-record/WOS:000850947000001
624	Yang, Jihui; Lv, Yongxue; Zhu, Yazhou; Li, Shasha; Tao, Jia; Chang, Liangliang; Zhu, Mingxing; Zhao, Jiaqing; Wang, Yana; Wu, Changyou; Zhao, Wei	2022	Baseline T-lymphocyte and cytokine indices in sheep peripheral blood	BMC VETERINARY RESEARCH	https://www.webofscience.com/wos/woscc/full-record/WOS:000791348200002
625	Yang, Yanda; Chang, Chencheng; Baiyin, Batu; Liu, Zaixia; Guo, Lili; Zhou, Le; Liu, Bin; Shi, Caixia; Zhang, Wenguang	2022	Blood Transcriptome Analysis of Beef Cow with Different Parity Revealed Candidate Genes and Gene Networks Regulating the Postpartum Diseases	GENES	https://www.webofscience.com/wos/woscc/full-record/WOS:000858205100001
626	Yu, ZhengQing; Xu, LiXin; He, Ke; Lu, MingMin; Yan, RuoFeng; Song, XiaoKai; Li, XiangRui	2022	Actin depolymerizing factor-based nanomaterials: A novel strategy to enhance E. mitis-specific immunity	FRONTIERS IN IMMUNOLOGY	https://www.webofscience.com/wos/woscc/full-record/WOS:000906866700001
627	Zeng, Fan-mei; Ding, Yi; Wassie, Teketay; Jing, Hai-jing; Ahmed, Sohail; Liu, Gui-qiong; Jiang, Xun-ping	2022	Recent advances in immunocastration in sheep and goat and its animal welfare benefits: A review	JOURNAL OF INTEGRATIVE AGRICULTURE	https://www.webofscience.com/wos/woscc/full-record/WOS:000741180600001
628	Zeng, Yaqiong; Wang, Hao; Ruan, Rongdan; Li, Yongzhen; Liu, Zuohua; Wang, Chaoyuan; Liu, Anfang	2022	Effect of Stocking Density on Behavior and Pen Cleanliness of Grouped Growing Pigs	AGRICULTURE-BASEL	https://www.webofscience.com/wos/woscc/full-record/WOS:000775580000001
629	Zhang, Huaiyong; Wang, Yongshuai; Wang, Yilu; Wang, Leilei; Lv, Xiangyun; Cui, Guangya; Ji, Longxiang; Huang, Yanqun; Michiels, Joris; Chen, Wen	2022	Combination of Cinnamaldehyde with Carvacrol or Thymol Improves the Mechanical Properties of Tibia in Post-Peak Laying Hens	ANIMALS	https://www.webofscience.com/wos/woscc/full-record/WOS:000887002200001
630	Zhang, Tongyu; Ning, Zhonghua; Chen, Yu; Wen, Junhui; Jia, Yaxiong; Wang, Liang; Lv, Xueze; Yang, Weifang; Qu, Changqing; Li, Haiying; Wang, Huie; Qu, Lujiang	2022	Understanding Transcriptomic and Serological Differences between Forced Molting and Natural Molting in Laying Hens	GENES	https://www.webofscience.com/wos/woscc/full-record/WOS:000758385500001
631	Zhang, Yanjun; Ge, Yujie; Yang, Tian; Guo, Yangyang; Yang, Jian; Han, Jiawen; Gong, Daoqing; Miao, Hong	2022	An IoT-Based Breeding Egg Identification and Coding System for Selection of High-Quality Breeding Geese	ANIMALS	https://www.webofscience.com/wos/woscc/full-record/WOS:000817605600001
632	Zhang, Yanjun; Sun, Weiming; Yang, Jian; Wu, Weiwei; Miao, Hong; Zhang, Shanwen	2022	An Approach for Autonomous Feeding Robot Path Planning in Poultry Smart Farm	ANIMALS	https://www.webofscience.com/wos/woscc/full-record/WOS:000887016700001
633	Zhao, Bi-Chen; Tang, Yi-Xi; Qiu, Bai-Hao; Xu, Hao-Liang; Wang, Tian-Hao; Elsherbeni, Ahmed Ibrahim Ahmed; Gharib, Hassan Bayoumi Ali; Li, Jin-Long	2022	Astragalus polysaccharide mitigates transport stress-induced hepatic metabolic stress via improving hepatic glucolipid metabolism in chicks	JOURNAL OF ANIMAL SCIENCE	https://www.webofscience.com/wos/woscc/full-record/WOS:000859208200011
634	Zhao, Gaiming; Bai, Xueyuan; Tian, Wei; Ru, Ang; Xiao, Kang; Li, Jiahui; Wang, Han; Yan, Longgang; Yin, Feng; Zhu, Chaozhi; Li, Hang	2022	Effects of post-transport rest and electrical stimulation on meat quality of longissimus thoracis muscle of long-distance transported Simmental bulls	JOURNAL OF FOOD PROCESSING AND PRESERVATION	https://www.webofscience.com/wos/woscc/full-record/WOS:000707238100001
635	Zhao, Jing; Gao, Siyuan; Guo, Yanli; Xu, Qinglei; Liu, Mingzheng; Zhang, Chunlei; Cheng, Meng; Zhao, Xianle; Schinckel, Allan P; Zhou, Bo	2022	Functionally Antagonistic Transcription Factors IRF1 and IRF2 Regulate the Transcription of the Dopamine Receptor D2 Gene Associated with Aggressive Behavior of Weaned Pigs	BIOLOGY-BASEL	https://www.webofscience.com/wos/woscc/full-record/WOS:000746964900001
636	Zhao, Yiyang; Li, Zhen; Wang, Xiaocheng; Zhao, Fei; Wang, Chi; Zhang, Qingyue; Chen, Xingyong; Geng, Zhaoyu; Zhang, Cheng	2022	Resveratrol Attenuates Heat Stress-Induced Impairment of Meat Quality in Broilers by Regulating the Nrf2 Signaling Pathway	ANIMALS	https://www.webofscience.com/wos/woscc/full-record/WOS:000838907200001
637	Zheng, Shuailong; Zhou, Changfan; Jiang, Xunping; Huang, Jingshu; Xu, Dequan	2022	Progress on Infrared Imaging Technology in Animal Production: A Review	SENSORS	https://www.webofscience.com/wos/woscc/full-record/WOS:000755072400001
638	Zheng, Xingze; Li, Feiyi; Lin, Bin; Xie, Donghang; Liu, Yang; Jiang, Kailin; Gong, Xinyao; Jiang, Hongbo; Peng, Ran; Duan, Xuliang	2022	A Two-Stage Method to Detect the Sex Ratio of Hemp Ducks Based on Object Detection and Classification Networks	ANIMALS	https://www.webofscience.com/wos/woscc/full-record/WOS:000796171900001
639	Zheng, Zhijie; Zheng, Yonghui; Liang, Xiaoben; Xue, Guanhong; Wu, Haichong	2022	Sanguinarine Enhances the Integrity of the Blood-Milk Barrier and Inhibits Oxidative Stress in Lipopolysaccharide-Stimulated Mastitis	CELLS	https://www.webofscience.com/wos/woscc/full-record/WOS:000887157500001
640	Zheng, Zhiyi; Gorden, Patrick J; Xia, Xiaoqin; Zheng, Ying; Li, Ganwu	2022	Whole-genome analysis of Klebsiella pneumoniae from bovine mastitis milk in the US	ENVIRONMENTAL MICROBIOLOGY	https://www.webofscience.com/wos/woscc/full-record/WOS:000689015500001
641	Zhou, Xingdong; Guan, Ran; Cai, Hongbo; Wang, Pei; Yang, Yongchun; Wang, Xiaodu; Li, Xiaowen; Song, Houhui	2022	Machine learning based personalized promotion strategy of piglets weaned per sow per year in large-scale pig farms	PORCINE HEALTH MANAGEMENT	https://www.webofscience.com/wos/woscc/full-record/WOS:000838681800002
642	Zhu, Yao; Zhang, Xiangli; Du, Pengfei; Wang, Ziyang; Luo, Pengna; Huang, Yanqun; Liu, Zhenhua; Zhang, Huaiyong; Chen, Wen	2022	Dietary herbaceous mixture supplementation reduced hepatic lipid deposition and improved hepatic health status in post-peak laying hens	POULTRY SCIENCE	https://www.webofscience.com/wos/woscc/full-record/WOS:000798573000027
643	Cai, Chunxia; Zhang, Lujie; Liu, Xinxin; Li, Jianzeng; Ma, Yanchao; Jiang, Ruirui; Li, Zhuanjian; Li, Guoxi; Tian, Yadong; Kang, Xiangtao; Han, Ruili	2023	Carcass composition, meat quality, leg muscle status, and its mRNA expression profile in broilers affected by valgus-varus deformity	POULTRY SCIENCE	https://www.webofscience.com/wos/woscc/full-record/WOS:000990906800001
644	Casagranda, Yasmin Gomes; Wisniewska-Paluszak, Joanna; Paluszak, Grzegorz; Mores, Giana De Vargas; Moro, Leila Dal; Malafaia, Guilherme Cunha; de Azevedo, Denise Barros; Zhang, Debin	2023	Emergent Research Themes on Sustainability in the Beef Cattle Industry in Brazil: An Integrative Literature Review	SUSTAINABILITY	https://www.webofscience.com/wos/woscc/full-record/WOS:000946934900001
645	Cen, Honglei; Yu, Longhui; Pu, Yuhai; Li, Jingbin; Liu, Zichen; Cai, Qiang; Liu, Shuangyin; Nie, Jing; Ge, Jianbing; Guo, Jianjun; Yang, Shuo; Zhao, Hangxing; Wang, Kang	2023	A Method to Predict CO2 Mass Concentration in Sheep Barns Based on the RF-PSO-LSTM Model	ANIMALS	https://www.webofscience.com/wos/woscc/full-record/WOS:000978036300001
646	Chen, Chong; Shen, Cuifeng; Duan, Wenyong	2023	Air quality monitoring of sow houses with the fuzzy comprehensive evaluation method	AGRONOMY JOURNAL	https://www.webofscience.com/wos/woscc/full-record/WOS:000910078700001
647	Cheng, Zheng; Zhou, Si-Tong; Zhang, Xiao-Hong; Fu, Qin; Yang, Yue; Ji, Wen-Bo; Liu, Hong-Gui	2023	Effects of early intermittent maternal separation on behavior, physiological, and growth performance in piglets	JOURNAL OF ANIMAL SCIENCE	https://www.webofscience.com/wos/woscc/full-record/WOS:000990792800010
648	Ding, Kang-Ning; Lu, Meng-Han; Guo, Yan-Na; Liang, Shao-Shan; Mou, Rui-Wei; He, Yong-Ming; Tang, Lu-Ping	2023	Resveratrol relieves chronic heat stress-induced liver oxidative damage in broilers by activating the Nrf2-Keap1 signaling pathway	ECOTOXICOLOGY AND ENVIRONMENTAL SAFETY	https://www.webofscience.com/wos/woscc/full-record/WOS:000905995000001
649	Du, Mingfang; Cheng, Yefei; Chen, Yueping; Wang, Shiqi; Zhao, Haoran; Wen, Chao; Zhou, Yanmin	2023	Dietary supplementation with synbiotics improves growth performance, antioxidant status, immune function, and intestinal barrier function in broilers subjected to cyclic heat stress	ENVIRONMENTAL SCIENCE AND POLLUTION RESEARCH	https://www.webofscience.com/wos/woscc/full-record/WOS:000864985000010
650	Fan, Qingshan; Ren, Jingfei; Ma, Zhouwen; Hou, Fujiang	2023	Taste agents as modulators of the feeding behaviour of grazing yaks in alpine meadows	ANIMAL	https://www.webofscience.com/wos/woscc/full-record/WOS:000921548900001
651	Feng, Shiyuan; Zhang, Yihao; Fu, Shaodong; Li, Zhi; Zhang, Jinqiu; Xu, Yuanyuan; Han, Xiangan; Miao, Jinfeng	2023	Application of Chlorogenic acid as a substitute for antibiotics in Multidrug-resistant Escherichia coli -induced mastitis	INTERNATIONAL IMMUNOPHARMACOLOGY	https://www.webofscience.com/wos/woscc/full-record/WOS:000911495500001
652	Fiore, E; Lisuzzo, A; Laghi, L; Harvatine, K J; Mazzotta, E; Alterisio, M C; Ciaramella, P; Zhu, C; Contiero, B; Faillace, V; Guccione, J	2023	Serum metabolomics assessment of etiological processes predisposing ketosis in water buffalo during early lactation	JOURNAL OF DAIRY SCIENCE	https://www.webofscience.com/wos/woscc/full-record/WOS:000981313100001
653	Gao, Huayi; Liu, Kun; Zhang, Lu; Wang, Yongfang; Fu, Xubin; Guo, Yujie; Bai, Mei; Shen, Yanbing; Wang, Min	2023	Palmitic acid-modified GnRH-Th epitope peptide immunocastration vaccine (W/O/W adjuvant) can effectively ensure the castration and reduce the smelly smell in boars	FRONTIERS IN VETERINARY SCIENCE	https://www.webofscience.com/wos/woscc/full-record/WOS:000982326200001
654	Gao, Yue; Yan, Kai; Dai, Baisheng; Sun, Hongmin; Yin, Yanling; Liu, Runze; Shen, Weizheng	2023	Recognition of aggressive behavior of group-housed pigs based on CNN-GRU hybrid model with spatio-temporal attention mechanism	COMPUTERS AND ELECTRONICS IN AGRICULTURE	https://www.webofscience.com/wos/woscc/full-record/WOS:000925109800001
655	Gu, Xiaobin; Ge, You; Wang, Ya; Huang, Cuirui; Yang, Guangyou; Xie, Yue; Xu, Jing; He, Ran; Zhong, Zhijun; Yang, Deying; He, Zhi; Peng, Xuerong	2023	Macrophage Migration Inhibitory Factor in Psoroptes ovis: Molecular Characterization and Potential Role in Eosinophil Accumulation of Skin in Rabbit and Its Implication in the Host-Parasite Interaction	INTERNATIONAL JOURNAL OF MOLECULAR SCIENCES	https://www.webofscience.com/wos/woscc/full-record/WOS:000956638800001
656	Han, Chengquan; Wang, Yueshang; Li, Fukuan; Wang, Zhennan; Yang, Yan; Lv, Shenjin; Wang, Hui	2023	Effects of lamb sex and ewe parity on suckling-related neonatal behaviors and weaning weight of small-tailed han lambs	JOURNAL OF VETERINARY BEHAVIOR-CLINICAL APPLICATIONS AND RESEARCH	https://www.webofscience.com/wos/woscc/full-record/WOS:000901829900003
657	Han, Junjie; Siegford, Janice; Colbry, Dirk; Lesiyon, Raymond; Bosgraaf, Anna; Chen, Chen; Norton, Tomas; Steibel, Juan P	2023	Evaluation of computer vision for detecting agonistic behavior of pigs in a single-space feeding stall through blocked cross-validation strategies	COMPUTERS AND ELECTRONICS IN AGRICULTURE	https://www.webofscience.com/wos/woscc/full-record/WOS:000900085700004
658	He, Xinmiao; Tian, Ming; Wang, Wentao; Feng, Yanzhong; Li, Zhongqiu; Wang, Jiahui; Song, Yan; Zhang, Jinfeng; Liu, Di	2023	Identification of Candidate Genes for Min Pig Villi Hair Traits by Genome-Wide Association of Copy Number Variation	VETERINARY SCIENCES	https://www.webofscience.com/wos/woscc/full-record/WOS:000998324200001
659	Hossain, Mridha. Md. Kamal; Islam, Md. Sharifull; Uddin, Md. Salah; Rahman, A T M Mijanur; Ud-Daula, Asad; Islam, Md. Ariful; Rubaya, Rubaya; Bhuiya, Anjuman Ara; Alim, Md. Abdul; Jahan, Nusrat; Li, Jinquan; Alam, Jahangir	2023	Isolation, Identification and Genetic Characterization of Antibiotic Resistant Escherichia coli from Frozen Chicken Meat Obtained from Supermarkets at Dhaka City in Bangladesh	ANTIBIOTICS-BASEL	https://www.webofscience.com/wos/woscc/full-record/WOS:000914281900001
660	Hu, Chenming; Qiu, Mohan; Yu, Chunlin; Yang, Li; Zhu, Qubo; Liu, Anfang; Du, Longhuan; Yang, Chaowu	2023	The Impact of Air Source Heat Pump on the Production Performance of Broiler Chicks	PROCESSES	https://www.webofscience.com/wos/woscc/full-record/WOS:000997642600001
661	Hu, Lingling; Lu, Jinxin; Guo, Liangliang; Tan, Jiajian; Sun, Haiqing; Zhou, Yuanfei; Wu, Yinghui; Wei, Hongkui; Jiang, Siwen; Peng, Jian	2023	Factors influencing the bone mineral density in Duroc boars	PORCINE HEALTH MANAGEMENT	https://www.webofscience.com/wos/woscc/full-record/WOS:000993862400001
662	Huang, Chenxuan; Yue, Qiaoxian; Sun, Li; Di, Keqian; Yang, Duanli; Hao, Erying; Wang, Dehe; Chen, Yifan; Shi, Lei; Zhou, Rongyan; Zhao, Guoxian; Chen, Hui	2023	Restorative effects of Lactobacillus rhamnosus LR-32 on the gut microbiota, barrier integrity, and 5-HT metabolism in reducing feather-pecking behavior in laying hens with antibiotic-induced dysbiosis	FRONTIERS IN MICROBIOLOGY	https://www.webofscience.com/wos/woscc/full-record/WOS:000983618500001
663	Jiang, Bing; Tang, Wenjie; Cui, Lihang; Wei, Yanjiao	2023	Factors influencing Chinese public attitudes toward farm animal welfare	FRONTIERS IN PSYCHOLOGY	https://www.webofscience.com/wos/woscc/full-record/WOS:000953526100001
664	Lei, Meng; Shi, Lei; Huang, Chenxuan; Yang, Yawei; Zhang, Bo; Zhang, Jianshe; Chen, Yifan; Wang, Dehe; Hao, Erying; Xuan, Fengling; Chen, Hui	2023	Effects of non-fasting molting on performance, oxidative stress, intestinal morphology, and liver health of laying hens	FRONTIERS IN VETERINARY SCIENCE	https://www.webofscience.com/wos/woscc/full-record/WOS:000948779200001
665	Li, Jia; Kang, Feilong; Zhang, Yongan; Liu, Yanqiu; Yu, Xia	2023	Research on Tracking and Identification of Typical Protective Behavior of Cows Based on DeepLabCut	APPLIED SCIENCES-BASEL	https://www.webofscience.com/wos/woscc/full-record/WOS:000914390300001
666	Li, Qian; Chu, Mengyuan; Kang, Xi; Liu, Gang	2023	Temporal aggregation network using micromotion features for early lameness recognition in dairy cows	COMPUTERS AND ELECTRONICS IN AGRICULTURE	https://www.webofscience.com/wos/woscc/full-record/WOS:000912481100001
667	Liang, Yaoming; Xu, Yanjie; Lai, Debao; Hua, Gengrong; Huang, Donglin; Wang, Hao; Li, Hui; Han, Li	2023	Emerging market for pork with animal welfare attribute in China: An ethical perspective	MEAT SCIENCE	https://www.webofscience.com/wos/woscc/full-record/WOS:000889877400001
668	Lin, Wen	2023	The effect of product quantity on willingness to pay: A meta-regression analysis of beef valuation studies	AGRIBUSINESS	https://www.webofscience.com/wos/woscc/full-record/WOS:000917757000001
669	Liu, Junbin; Xiao, Deqin; Liu, Youfu; Huang, Yigui	2023	A Pig Mass Estimation Model Based on Deep Learning without Constraint	ANIMALS	https://www.webofscience.com/wos/woscc/full-record/WOS:000978543500001
670	Liu, Tianfei; Nielsen, Bjarne; Christensen, Ole F; Lund, Mogens Sando; Su, Guosheng	2023	The impact of genotyping strategies and statistical models on accuracy of genomic prediction for survival in pigs	JOURNAL OF ANIMAL SCIENCE AND BIOTECHNOLOGY	https://www.webofscience.com/wos/woscc/full-record/WOS:000906682500001
671	Liu, Wenxiao; Hong, Jiabing; Duan, Jinglong; Jiang, Bo; Zhu, Runan; Cheng, Jing; Wang, Ping; Li, Yongqing	2023	A neutralizing monoclonal antibody-based blocking ELISA to detect bovine herpesvirus 1 and vaccination efficacy	APPLIED MICROBIOLOGY AND BIOTECHNOLOGY	https://www.webofscience.com/wos/woscc/full-record/WOS:000899243700028
672	Liu, Yanhao; Zhang, Yi; Bai, Dongying; Li, Yuqian; He, Xianglong; Ito, Koichi; Liu, Kexin; Tan, Haiqiu; Zhen, Wenrui; Zhang, Bingkun; Ma, Yanbo	2023	Dietary Supplementation with Chlorogenic Acid Enhances Antioxidant Capacity, Which Promotes Growth, Jejunum Barrier Function, and Cecum Microbiota in Broilers under High Stocking Density Stress	ANIMALS	https://www.webofscience.com/wos/woscc/full-record/WOS:000915938900001
673	Lv, Qingxin; Zhou, Xin; Lu, Xiaoping; Shen, Liquan; Qin, Yuhong; Yuan, Naixiu; Weladji, Robert B; Meng, Xiuxiang	2023	Influence of stocking density on the stereotypic behavior, fecal cortisol and musk secretion of captive male Alpine musk deer (Moschus chrysogaster)	BIOLOGIA	https://www.webofscience.com/wos/woscc/full-record/WOS:000988030700001
674	Lyu, Jing; Wang, Chao; Zhao, Xun-wu; Wang, Zhi-peng; Miao, Er-yu; Xu, Yuan; Bai, Xiu-juan; Bao, Jun	2023	Effect of group size and regrouping on physiological stress and behavior of calves	JOURNAL OF INTEGRATIVE AGRICULTURE	https://www.webofscience.com/wos/woscc/full-record/WOS:000951710400001
675	Nian, H Y; Zhang, R X; Ding, S S; Wang, Y L; Li, J F; Liu, H G; Li, J H; Li, X; Bao, J	2023	Emotional responses of piglets under long-term exposure to negative and positive auditory stimuli	DOMESTIC ANIMAL ENDOCRINOLOGY	https://www.webofscience.com/wos/woscc/full-record/WOS:000882991300001
676	Niu, Kaifeng; An, Zhigao; Yao, Zhiqiu; Chen, Chao; Yang, Liguo; Xiong, Jiajun	2023	Effects of Different Bedding Materials on Production Performance, Lying Behavior and Welfare of Dairy Buffaloes	ANIMALS	https://www.webofscience.com/wos/woscc/full-record/WOS:000947429400001
677	Pang, Yue; Yu, Wenbo; Zhang, Yongan; Xuan, Chuanzhong; Wu, Pei	2023	Sheep face recognition and classification based on an improved MobilenetV2 neural network	INTERNATIONAL JOURNAL OF ADVANCED ROBOTIC SYSTEMS	https://www.webofscience.com/wos/woscc/full-record/WOS:000929037700001
678	Peng, Siyi; Zhu, Jiaming; Liu, Zuohua; Hu, Bin; Wang, Miao; Pu, Shihua	2023	Prediction of Ammonia Concentration in a Pig House Based on Machine Learning Models and Environmental Parameters	ANIMALS	https://www.webofscience.com/wos/woscc/full-record/WOS:000910195900001
679	Peng, Yingqi; Wulandari; Kondo, Naoshi; Fujiura, Tateshi; Suzuki, Tetsuhito; Yoshioka, Hidetsugu; Itoyama, Erina	2023	Japanese Black cattle call patterns classification using multiple acoustic features and machine learning models	COMPUTERS AND ELECTRONICS IN AGRICULTURE	https://www.webofscience.com/wos/woscc/full-record/WOS:000910003200001
680	Rosanowski, Sarah M M; Magouras, Ioannis; Ho, Wing-Chung; Yiu, Wing Chi Jacqueline; Pfeiffer, Dirk U U; Zeeh, Friederike	2023	The challenges of pig farming in Hong Kong: a study of farmers' perceptions and attitudes towards a pig health and production management service	BMC VETERINARY RESEARCH	https://www.webofscience.com/wos/woscc/full-record/WOS:000924116300002
681	Ross, Megan; Proudfoot, Kathryn; Merkies, Katrina; Elsohaby, Ibrahim; Mills, Molly; Macmillan, Kathleen; Mckenna, Shawn; Ritter, Caroline	2023	Horse Housing on Prince Edward Island, Canada: Attitudes and Experiences Related to Keeping Horses Outdoors and in Groups	ANIMALS	https://www.webofscience.com/wos/woscc/full-record/WOS:000916692600001
682	Shu, Hang; Bindelle, Jerome; Guo, Leifeng; Gu, Xianhong	2023	Determining the onset of heat stress in a dairy herd based on automated behaviour recognition	BIOSYSTEMS ENGINEERING	https://www.webofscience.com/wos/woscc/full-record/WOS:000964394200001
683	Shu, Hang; Li, Yongfeng; Bindelle, Jerome; Jin, Zhongming; Fang, Tingting; Xing, Mingjie; Guo, Leifeng; Wang, Wensheng	2023	Predicting physiological responses of dairy cows using comprehensive variables	COMPUTERS AND ELECTRONICS IN AGRICULTURE	https://www.webofscience.com/wos/woscc/full-record/WOS:000956283200001
684	Siddiqui, Shahida Anusha; Gerini, Francesca; Ikram, Ali; Saeed, Farhan; Feng, Xi; Chen, Yanping	2023	Rabbit Meat-Production, Consumption and Consumers' Attitudes and Behavior	SUSTAINABILITY	https://www.webofscience.com/wos/woscc/full-record/WOS:000930999000001
685	Sun, Yanyan; Li, Yunlei; Ma, Shumei; Shi, Lei; Chen, Chao; Li, Dongli; Guo, Jiangpeng; Ma, Hui; Yuan, Jingwei; Chen, Jilan	2023	Effects of LED Lights with Defined Spectral Proportion on Growth and Reproduction of Indigenous Beijing-You Chickens	ANIMALS	https://www.webofscience.com/wos/woscc/full-record/WOS:000938108700001
686	Tomacheuski, Rubia M; Oliveira, Alice R; Trindade, Pedro H E; Oliveira, Flavia A; Candido, Cesar P; Teixeira Neto, Francisco J; Steagall, Paulo V; Luna, Stelio P L	2023	Reliability and Validity of UNESP-Botucatu Cattle Pain Scale and Cow Pain Scale in Bos taurus and Bos indicus Bulls to Assess Postoperative Pain of Surgical Orchiectomy	ANIMALS	https://www.webofscience.com/wos/woscc/full-record/WOS:000929243000001
687	Uyanga, Victoria Anthony; Musa, Taha H; Oke, Oyegunle Emmanuel; Zhao, Jingpeng; Wang, Xiaojuan; Jiao, Hongchao; Onagbesan, Okanlawon M; Lin, Hai	2023	Global trends and research frontiers on heat stress in poultry from 2000 to 2021: A bibliometric analysis	FRONTIERS IN PHYSIOLOGY	https://www.webofscience.com/wos/woscc/full-record/WOS:000935791400001
688	Verlinden, Sara Maria Daniel; Larsen, Mona Lilian Vestbjerg; Parmiggiani, Andrea; Gao, Cui; Li, Xue; Youssef, Ali; Everaert, Nadia; Norton, Tomas	2023	Increased temperature during incubation increases the sociality of male broilers in later life	APPLIED ANIMAL BEHAVIOUR SCIENCE	https://www.webofscience.com/wos/woscc/full-record/WOS:000920448800001
689	Wang, Yue; Sun, Gang; Seng, Xiaoyue; Zheng, Haibo; Zhang, Hang; Liu, Tonghai	2023	Deep learning method for rapidly estimating pig body size	ANIMAL PRODUCTION SCIENCE	https://www.webofscience.com/wos/woscc/full-record/WOS:000958770100001
690	Wang, Zhen; Wang, Shuai; Wang, Chunguang; Zhang, Yong; Zong, Zheying; Wang, Haichao; Su, Lide; Du, Yingjie	2023	A Non-Contact Cow Estrus Monitoring Method Based on the Thermal Infrared Images of Cows	AGRICULTURE-BASEL	https://www.webofscience.com/wos/woscc/full-record/WOS:000938153900001
691	Wani, Atif Khurshid; Akhtar, Nahid; Singh, Reena; Prakash, Ajit; Raza, Sayed Haidar Abbas; Cavalu, Simona; Chopra, Chirag; Madkour, Mahmoud; Elolimy, Ahmed; Hashem, Nesrein M	2023	Genome centric engineering using ZFNs, TALENs and CRISPR-Cas9 systems for trait improvement and disease control in Animals	VETERINARY RESEARCH COMMUNICATIONS	https://www.webofscience.com/wos/woscc/full-record/WOS:000820572500001
692	Wei, Haidong; Bi, Yanju; Wang, Yulai; Zhao, Qian; Zhang, Runxiang; Li, Jianhong; Bao, Jun	2023	Serum bone remodeling parameters and transcriptome profiling reveal abnormal bone metabolism associated with keel bone fractures in laying hens	POULTRY SCIENCE	https://www.webofscience.com/wos/woscc/full-record/WOS:000944293500001
693	Xu, Ke; Yang, Kang; Yang, Yi; Wu, Wenxuan; Zhou, Chuanshe	2023	Supplementation of feed and water after long-duration road transportation: The effects on welfare and rumen fermentation in goats	FRONTIERS IN VETERINARY SCIENCE	https://www.webofscience.com/wos/woscc/full-record/WOS:000967263100001
694	Yan, Hongchen; Zhou, Tianci; Wang, Yongsheng; Liu, Zhengcheng; Ali, Ilyas; Sheng, Le; Jiang, Qiang; Li, Tao; Xiang, Minghui; Li, Ping; Zhang, Wei; Teng, Yong; Li, Honglin; Liu, Yang; Cai, Yafei	2023	CDK5RAP3, a key defender of udder, modulates NLRP3 inflammasome activation by regulating autophagolysosome degradation in S. agalactiae-infected mastitis	INTERNATIONAL JOURNAL OF BIOLOGICAL MACROMOLECULES	https://www.webofscience.com/wos/woscc/full-record/WOS:000964805400001
695	Yang, X; Zhao, Y; Gan, H; Hawkins, S; Eckelkamp, L; Prado, M; Burns, R; Purswell, J; Tabler, T	2023	Modeling gait score of broiler chicken via production and behavioral data	ANIMAL	https://www.webofscience.com/wos/woscc/full-record/WOS:000923225200001
696	Yu, Longhui; Guo, Jianjun; Pu, Yuhai; Cen, Honglei; Li, Jingbin; Liu, Shuangyin; Nie, Jing; Ge, Jianbing; Yang, Shuo; Zhao, Hangxing; Xu, Yalei; Wu, Jianglin; Wang, Kang	2023	A Recognition Method of Ewe Estrus Crawling Behavior Based on Multi-Target Detection Layer Neural Network	ANIMALS	https://www.webofscience.com/wos/woscc/full-record/WOS:000929212800001
697	Yu, Yue; Li, Zhanming	2023	Research Progress and Effects of Light on Poultry Circadian Rhythm Regulation Based on CiteSpace	APPLIED SCIENCES-BASEL	https://www.webofscience.com/wos/woscc/full-record/WOS:000947456800001
698	Zeng, Fanwen; Zhang, Shouquan	2023	Impacts of sow behaviour on reproductive performance: current understanding	JOURNAL OF APPLIED ANIMAL RESEARCH	https://www.webofscience.com/wos/woscc/full-record/WOS:000946256200001
699	Zhang, Xiaomin; Zhang, Yanning; Geng, Jinfeng; Pan, Jinming; Huang, Xinyao; Rao, Xiuqin	2023	Feather Damage Monitoring System Using RGB-Depth-Thermal Model for Chickens	ANIMALS	https://www.webofscience.com/wos/woscc/full-record/WOS:000908493400001
700	Zhao, Bi-Chen; Wang, Tian-Hao; Chen, Jian; Qiu, Bai-Hao; Xu, Ya-Ru; Zhang, Qing; Li, Jian-Jie; Wang, Chun-Jiang; Nie, Qiu-Feng; Li, Jin-Long	2023	Effects of dietary supplementation with a carvacrol-cinnamaldehyde-thymol blend on growth performance and intestinal health of nursery pigs	PORCINE HEALTH MANAGEMENT	https://www.webofscience.com/wos/woscc/full-record/WOS:000993862400003
701	Zhou, Xin; Lv, Qingxin; Qin, Yuhong; Yuan, Naixiu; Li, Yong; Zhou, Mi; Meng, Xiuxiang	2023	Effects of social stress on the welfare of captive male Alpine musk deer: Stereotypic behavior, fecal cortisol, and musk secretion	APPLIED ANIMAL BEHAVIOUR SCIENCE	https://www.webofscience.com/wos/woscc/full-record/WOS:000928317700001

## Sheet: Table S4
Table S4. Detailed information on the valid Chinese language literature after screening (CNKI database).
Number	Author	Year	Title in Chinese	Title in English (approximate translation only)	Journal	Link
1	刘维国; 吾布力	1992	家畜福利学与畜牧业生产	Livestock Welfare Science and Livestock Production	国外畜牧学(草食家畜)	https://kns.cnki.net/kcms/detail/detail.aspx?FileName=CQJQ199201000&DbName=CJFQ1992
2	顾宪红	1995	猪舍漏缝地板	Addressing Leaky Flooring in Pig Barns	上海畜牧兽医通讯	https://kns.cnki.net/kcms/detail/detail.aspx?FileName=SYTX199501012&DbName=CJFQ1995
3	尚秀国; 何兰花	1999	北美家禽福利的机遇和挑战	Exploring Opportunities and Challenges for Poultry Welfare in North America	中国家禽	https://kns.cnki.net/kcms/detail/detail.aspx?FileName=ZGJQ199911026&DbName=CJFQ1999
4	徐辉	1999	德国控制畜禽传染病的有关兽医法规	Veterinary Regulations for the Control of Infectious Diseases in Livestock and Poultry in Germany	中国兽医杂志	https://kns.cnki.net/kcms/detail/detail.aspx?FileName=ZSYZ901.041&DbName=CJFQ1999
5	王永康; 徐新红	2002	未来蛋鸡笼养的发展趋势和动物福利问题	Future Trends in Egg Cage Farming and Animal Welfare Concerns	中国家禽	https://kns.cnki.net/kcms/detail/detail.aspx?FileName=ZGJQ200220000&DbName=CJFQ2002
6	陈剑澜	2003	西方环境伦理思想述要	A Review of Western Environmental Ethics	马克思主义与现实	https://kns.cnki.net/kcms/detail/detail.aspx?FileName=MKSZ200303012&DbName=CJFQ2003
7	何娣; 薛梦晶	2003	动物福利对我国国际贸易的影响及对策	The Impact of Animal Welfare on China's International Trade and Countermeasures	对外经贸实务	https://kns.cnki.net/kcms/detail/detail.aspx?FileName=DWJW200308002&DbName=CJFQ2003
8	黄爱宝	2003	也谈环境伦理的道德境界	Environmental Ethics: Also on the Moral Realm	科学技术与辩证法	https://kns.cnki.net/kcms/detail/detail.aspx?FileName=KXBZ200301005&DbName=CJFQ2003
9	翁鸣	2003	不可低估的道德壁垒——国际农产品贸易中的动物福利问题	Animal Welfare in International Agricultural Trade: An Ethical Barrier That Should Not Be Underestimated	国际贸易	https://kns.cnki.net/kcms/detail/detail.aspx?FileName=GJMY200306004&DbName=CJFQ2003
10	翁鸣	2003	关注农产品国际贸易中的动物福利问题	Animal Welfare in International Trade of Agricultural Products	世界农业	https://kns.cnki.net/kcms/detail/detail.aspx?FileName=SJNY200308001&DbName=CJFQ2003
11	翁鸣	2003	动物福利:国际贸易中的新问题	Animal Welfare: A Novel Issue in International Trade	中国经贸导刊	https://kns.cnki.net/kcms/detail/detail.aspx?FileName=ZJMD200315022&DbName=CJFQ2003
12	颜晓; 蔡桂玉	2003	待宰肉鸡福利问题处理	Managing Welfare of Broilers for Slaughter	中国家禽	https://kns.cnki.net/kcms/detail/detail.aspx?FileName=ZGJQ200324011&DbName=CJFQ2003
13	杨通进	2003	非典、动物保护与环境伦理	SARS, Animal Protection, and Environmental Ethics	求是学刊	https://kns.cnki.net/kcms/detail/detail.aspx?FileName=QSXK200305021&DbName=CJFQ2003
14	陈焕生	2004	欧美国家动物福利法及其对畜牧业生产和贸易的影响	Impact of Animal Welfare Laws on Livestock Production and Trade in Europe and the United States	世界农业	https://kns.cnki.net/kcms/detail/detail.aspx?FileName=SJNY200406000&DbName=CJFQ2004
15	顾宪红	2004	禽流感疫情引发的深层次思考	Deeper Insights from the Avian Flu Epidemic	中国饲料	https://kns.cnki.net/kcms/detail/detail.aspx?FileName=SLGZ200405006&DbName=CJFQ2004
16	李凯年	2004	养禽业应将动物福利纳入日程	Incorporating Animal Welfare into Poultry Farming Agenda	中国家禽	https://kns.cnki.net/kcms/detail/detail.aspx?FileName=ZGJQ200415001&DbName=CJFQ2004
17	李山梅	2004	绿色壁垒与生态环境保护	Green Barriers and Ecological Protection Measures	生态经济	https://kns.cnki.net/kcms/detail/detail.aspx?FileName=STJJ200407007&DbName=CJFQ2004
18	李升生; 顾宪红	2004	现代养猪生产中的福利问题	Welfare Issues in Modern Pig Production Systems	中国饲料	https://kns.cnki.net/kcms/detail/detail.aspx?FileName=SLGZ200418001&DbName=CJFQ2004
19	李卫华; 于丽萍; 黄保续; 陈向前	2004	国际动物福利现状及分析	International Animal Welfare Situation and Analysis	中国家禽	https://kns.cnki.net/kcms/detail/detail.aspx?FileName=ZGJQ200417024&DbName=CJFQ2004
20	刘金民	2004	从绿色壁垒、动物福利谈我国畜产品生产	Linking Green Barriers, Animal Welfare, and Livestock Productivity in China	黑龙江畜牧兽医	https://kns.cnki.net/kcms/detail/detail.aspx?FileName=HLJX200401001&DbName=CJFQ2004
21	莽萍	2004	动物福利法溯源	Ensuring Traceability of Animal Welfare Laws	河南社会科学	https://kns.cnki.net/kcms/detail/detail.aspx?FileName=HNSH200406007&DbName=CJFQ2004
22	王燕丽	2004	从动物福利谈猪栏设计	Enhancing Pig Pen Design from an Animal Welfare Perspective	黑龙江畜牧兽医	https://kns.cnki.net/kcms/detail/detail.aspx?FileName=HLJX200407023&DbName=CJFQ2004
23	姚敏	2004	正视国际贸易中的新壁垒——动物福利	Addressing the New Barrier in International Trade: Animal Welfare	经济管理	https://kns.cnki.net/kcms/detail/detail.aspx?FileName=JJGU200413023&DbName=CJFQ2004
24	姚敏; 邓春燕	2004	国际贸易中的动物福利问题及对我国出口贸易的影响	Animal Welfare in International Trade and Its Impact on China's Exports	国际贸易问题	https://kns.cnki.net/kcms/detail/detail.aspx?FileName=GJMW200407008&DbName=CJFQ2004
25	张世栋; 董成山; 楚彬	2004	动物福利对动物保健业的影响	The Impact of Animal Welfare on the Animal Health Industry	中国饲料	https://kns.cnki.net/kcms/detail/detail.aspx?FileName=SLGZ200403006&DbName=CJFQ2004
26	郑枫; 乔生	2004	WTO农产品贸易规则与“适世”措施研究	Study on WTO Agricultural Trade Rules and "WTO-Friendly" Measures	山东社会科学	https://kns.cnki.net/kcms/detail/detail.aspx?FileName=SDSK200409006&DbName=CJFQ2004
27	邹晓琴	2004	动物福利:国际农产品贸易中的道德壁垒	Animal Welfare: A Moral Dilemma in International Agricultural Trade	经济问题探索	https://kns.cnki.net/kcms/detail/detail.aspx?FileName=JJWS200409005&DbName=CJFQ2004
28	曾凯; 吴清民; 刘金华	2005	肉鸡疾病防制水平与动物福利状况的调查和分析	A Survey and Analysis of Disease Control Level and Animal Welfare in Broiler Chickens	中国兽医杂志	https://kns.cnki.net/kcms/detail/detail.aspx?FileName=ZSYZ200505037&DbName=CJFQ2005
29	郭久荣	2005	动物福利与我国畜牧业的可持续发展	Animal Welfare and Sustainable Development in China's Livestock Industry	西北农业学报	https://kns.cnki.net/kcms/detail/detail.aspx?FileName=XBNX200504047&DbName=CJFQ2005
30	李军	2005	入世后中国畜产品出口状况分析	Analysis of Chinese Livestock Product Exports after WTO Accession	中国动物检疫	https://kns.cnki.net/kcms/detail/detail.aspx?FileName=ZGDW200504027&DbName=CJFQ2005
31	李克杰	2005	试论在农场动物福利问题上应采取的对策	A Pilot Study on Farm Animal Welfare Issues and Response Strategies	中国畜牧杂志	https://kns.cnki.net/kcms/detail/detail.aspx?FileName=ZGXM200507020&DbName=CJFQ2005
32	李卫华; 张凡建; 于丽萍; 黄保续; 陈向前; 汪明	2005	重视动物福利 提高肉品质量	Improving Meat Quality through Focus on Animal Welfare	中国兽医杂志	https://kns.cnki.net/kcms/detail/detail.aspx?FileName=ZSYZ200507043&DbName=CJFQ2005
33	刘双芹	2005	我国禽畜产品出口面临的新问题-道德壁垒	Moral Barriers: A New Challenge in Exporting Livestock Products from China	国际经贸探索	https://kns.cnki.net/kcms/detail/detail.aspx?FileName=GJTS200505013&DbName=CJFQ2005
34	刘永鑫	2005	解读英国动物福利法 完善我国动物福利立法	Interpreting the UK Animal Welfare Act to Enhance Animal Welfare Legislation in China	绿色中国	https://kns.cnki.net/kcms/detail/detail.aspx?FileName=LYJJ200512014&DbName=CJFQ2005
35	全毅	2005	国际贸易中的“动物福利”及其影响	Animal Welfare in International Trade and Its Impacts	中国家禽	https://kns.cnki.net/kcms/detail/detail.aspx?FileName=ZGJQ200519007&DbName=CJFQ2005
36	唐凌	2005	动物福利对国际贸易的影响及我们的对策	The Impacts of Animal Welfare on International Trade and Countermeasures	经济问题探索	https://kns.cnki.net/kcms/detail/detail.aspx?FileName=JJWS200507013&DbName=CJFQ2005
37	王丽娜;	2005	畜禽生产中的福利问题及对策	Welfare Issues and Mitigation Strategies in Livestock and Poultry Production	黑龙江畜牧兽医	https://kns.cnki.net/kcms/detail/detail.aspx?FileName=HLJX200511003&DbName=CJFQ2005
38	王强; 王荣祥; 庞训胜; 柳卫国; 桂发金	2005	不同途径的刺激对动物行为的影响	Effects of Different Stimuli on Animal Behavior	安徽农业科学	https://kns.cnki.net/kcms/detail/detail.aspx?FileName=AHNY200506078&DbName=CJFQ2005
39	臧强; 赵亚军; 李保明; 施正香; 韩晶	2005	夏季舍饲散养环境下三个发育期小尾寒羊的行为差异	Behavioral Variations among Three Developmental Stages of Small-Tailed Sheep in a Summer Free-Range Environment	动物学研究	https://kns.cnki.net/kcms/detail/detail.aspx?FileName=DWXY200503009&DbName=CJFQ2005
40	张婧; 周升起	2005	国际贸易中的环境歧视问题研究	Investigating Environmental Discrimination in International Trade	环境保护	https://kns.cnki.net/kcms/detail/detail.aspx?FileName=HJBU200513024&DbName=CJFQ2005
41	赵书华; 张瑞东	2005	动物福利壁垒,离我们还有多远?	Animal Welfare Barriers: How Far Have We Progressed?	经济问题探索	https://kns.cnki.net/kcms/detail/detail.aspx?FileName=JJWS200504012&DbName=CJFQ2005
42	郑云峰; 高玉鹏; 闵育娜	2005	不同饲养方式对肉鸡胴体品质、脂肪代谢的影响	The Effects of Different Feeding Methods on Carcass Quality and Fat Metabolism in Broiler Chickens	黑龙江畜牧兽医	https://kns.cnki.net/kcms/detail/detail.aspx?FileName=HLJX200511018&DbName=CJFQ2005
43	钟伯梅	2005	从应激行为初探动物福利	Understanding Animal Welfare in the Context of Stress Behavior	中国动物检疫	https://kns.cnki.net/kcms/detail/detail.aspx?FileName=ZGDW200502005&DbName=CJFQ2005
44	柏菊; 刘碧云; 吴帆	2006	国际贸易壁垒中动物福利的人文思考	Humanistic Reflections on Animal Welfare and International Trade Barriers	商场现代化	https://kns.cnki.net/kcms/detail/detail.aspx?FileName=SCXH200602011&DbName=CJFQ2006
45	常纪文	2006	从欧盟立法看动物福利法的独立性	The Independence of Animal Welfare Law in Light of EU Legislation	环球法律评论	https://kns.cnki.net/kcms/detail/detail.aspx?FileName=WGFY200603012&DbName=CJFQ2006
46	单安山;	2006	中国动物营养学研究进展、存在问题及对策(Ⅱ)	Progress, Problems, and Countermeasures in Animal Nutrition Research in China (Part 2)	黑龙江畜牧兽医	https://kns.cnki.net/kcms/detail/detail.aspx?FileName=HLJX200602000&DbName=CJFQ2006
47	耿爱莲; 李保明	2006	蛋鸡笼养福利问题以及蛋鸡养殖模式	Welfare Issues in Egg Cage Breeding and Alternative Breeding Patterns	农业工程学报	https://kns.cnki.net/kcms/detail/detail.aspx?FileName=NYGU2006S2030&DbName=CJFQ2006
48	侯鲜明	2006	国际农产品贸易中的动物福利问题	Animal Welfare in International Agricultural Trade	商业时代	https://kns.cnki.net/kcms/detail/detail.aspx?FileName=SYJJ200629020&DbName=CJFQ2006
49	胡江艳	2006	动物福利对我国农产品贸易的影响及对策	Impact of Animal Welfare on China's Agricultural Trade and Countermeasures	生态经济	https://kns.cnki.net/kcms/detail/detail.aspx?FileName=STJJ200602030&DbName=CJFQ2006
50	曲如晓; 邵愚	2006	WTO框架下解决动物福利问题的思路	Ideas for Addressing Animal Welfare Problems within the WTO Framework	国际贸易	https://kns.cnki.net/kcms/detail/detail.aspx?FileName=GJMY200607006&DbName=CJFQ2006
51	施正香; 李保明; 陈刚; 席磊	2006	猪的舍饲散养清洁生产工艺及其关键技术	Clean Production Processes and Key Technologies in Pig Rearing	农业工程学报	https://kns.cnki.net/kcms/detail/detail.aspx?FileName=NYGU200612037&DbName=CJFQ2006
52	宋伟; 郭飞	2006	中国动物福利与肉品安全若干法律问题	Legal Issues Concerning Animal Welfare and Meat Safety in China	生态经济	https://kns.cnki.net/kcms/detail/detail.aspx?FileName=STJJ200611018&DbName=CJFQ2006
53	唐国萍; 时胜远	2006	动物福利发展的挑战与机遇	Challenges and Opportunities in Animal Welfare Development	黑龙江畜牧兽医	https://kns.cnki.net/kcms/detail/detail.aspx?FileName=HLJX200609032&DbName=CJFQ2006
54	陶薇; 赵银德	2006	关于新型贸易壁垒的探讨	Exploring New Trade Barriers	商场现代化	https://kns.cnki.net/kcms/detail/detail.aspx?FileName=SCXH200601019&DbName=CJFQ2006
55	王丽丽	2006	道德壁垒对我国动物产品出口的影响及对策分析	The Impact of Ethical Barriers on China's Animal Product Exports and Countermeasure Analysis	商场现代化	https://kns.cnki.net/kcms/detail/detail.aspx?FileName=SCXH200611004&DbName=CJFQ2006
56	王长平; 包军; 付钓钧; 岳丽红; 程广东; 朱德全	2006	人工光照对鸡福利的影响	The Impact of Artificial Light on Chicken Welfare	中国家禽	https://kns.cnki.net/kcms/detail/detail.aspx?FileName=ZGJQ200623010&DbName=CJFQ2006
57	吴林	2006	中国的家禽福利问题	Poultry Welfare Issues in China	中国畜牧杂志	https://kns.cnki.net/kcms/detail/detail.aspx?FileName=ZGXM200616006&DbName=CJFQ2006
58	武书庚	2006	北美畜牧业现状及所面临的机遇和挑战(上)	Current Situation of the Livestock Industry in North America and Its Opportunities and Challenges (Part 1)	中国畜牧杂志	https://kns.cnki.net/kcms/detail/detail.aspx?FileName=ZGXM200612012&DbName=CJFQ2006
59	武书庚	2006	北美畜牧业现状及所面临的机遇和挑战(下)	Current Situation of the Livestock Industry in North America and Its Opportunities and Challenges (Part 2)	中国畜牧杂志	https://kns.cnki.net/kcms/detail/detail.aspx?FileName=ZGXM200614013&DbName=CJFQ2006
60	席磊; 施正香; 李保明; 叶章颖	2006	舍饲条件下猪只福利的实现与设施配套	Achieving Pig Welfare through Housing Conditions and Supportive Facilities	农业工程学报	https://kns.cnki.net/kcms/detail/detail.aspx?FileName=NYGU2006S2031&DbName=CJFQ2006
61	席磊; 周道雷; 施正香; 李保明	2006	猪饲养环境的福利问题与安全猪肉生产的对策	Welfare Issues in Pig Rearing Environments and Countermeasures for Safe Pork Production	中国畜牧杂志	https://kns.cnki.net/kcms/detail/detail.aspx?FileName=ZGXM200614009&DbName=CJFQ2006
62	许迎春; 田义文; 朱保建; 王琳玥	2006	论我国反虐待动物的立法的必要性与可行性	The Need and Feasibility of Anti-Animal Cruelty Legislation in China	求实	https://kns.cnki.net/kcms/detail/detail.aspx?FileName=QUAK2006S3054&DbName=CJFQ2006
63	严利	2006	动物福利与畜牧业生产	Animal Welfare and Livestock Production	黑龙江畜牧兽医	https://kns.cnki.net/kcms/detail/detail.aspx?FileName=HLJX200605023&DbName=CJFQ2006
64	阳秀英; 韦平; 韦信贤	2006	威胁家禽健康与福利的免疫抑制性疾病及其防制原则(上)	Immunosuppressive Diseases Threatening Poultry Health and Welfare, and Principles of Prevention and Control (Part 1)	养禽与禽病防治	https://kns.cnki.net/kcms/detail/detail.aspx?FileName=YQYF200606006&DbName=CJFQ2006
65	阳秀英; 韦平; 韦信贤	2006	威胁家禽健康与福利的免疫抑制性疾病及其防制原则(下)	Immunosuppressive Diseases Threatening Poultry Health and Welfare, and Principles of Prevention and Control (Part 2)	养禽与禽病防治	https://kns.cnki.net/kcms/detail/detail.aspx?FileName=YQYF200607028&DbName=CJFQ2006
66	易露霞	2006	动物福利壁垒对我国外贸的影响及应对	The Impact of Animal Welfare Barriers on China's Foreign Trade and Responses	经济问题	https://kns.cnki.net/kcms/detail/detail.aspx?FileName=JJWT200601024&DbName=CJFQ2006
67	殷若新; 连京华; 李霞; 高广尧; 亓丽红; 孙晓军; 王生雨	2006	家禽健康养殖营养调控技术研究进展	Research Progress in Nutrition Control Technology for Healthy Poultry Breeding	农业工程学报	https://kns.cnki.net/kcms/detail/detail.aspx?FileName=NYGU2006S2033&DbName=CJFQ2006
68	于维军	2006	警惕借“动物福利”之名行贸易保护之实	Cautioning Against Trade Protection in the Name of "Animal Welfare"	中国家禽	https://kns.cnki.net/kcms/detail/detail.aspx?FileName=ZGJQ200603002&DbName=CJFQ2006
69	张红玉	2006	积极应对农产品隐性贸易壁垒研究	Research on Active Responses to Hidden Trade Barriers in Agricultural Products	农业经济问题	https://kns.cnki.net/kcms/detail/detail.aspx?FileName=NJWT200608012&DbName=CJFQ2006
70	张纪兵; 卢东; 谢标; 周泽江	2006	中国有机畜牧业产业化发展研究	Research on the Industrialization of Organic Animal Husbandry in China	中国畜牧杂志	https://kns.cnki.net/kcms/detail/detail.aspx?FileName=ZGXM200614004&DbName=CJFQ2006
71	张玉; 张新慧; 巴根那; 张迪	2006	奶牛养殖小区环境与动物福利	Environment and Animal Welfare in Dairy Farming Communities	黑龙江畜牧兽医	https://kns.cnki.net/kcms/detail/detail.aspx?FileName=HLJX200604020&DbName=CJFQ2006
72	赵亚军; 赵阳; 施正香; 李保明	2006	肉种蛋鸡啄羽行为在遮光笼中亮区和暗区的频次差异	Frequency Differences in Feather Pecking Behavior between Light and Dark Areas in Shaded Cages of Broiler Breeder Hens	中国农业大学学报	https://kns.cnki.net/kcms/detail/detail.aspx?FileName=NYDX200602002&DbName=CJFQ2006
73	赵阳; 赵亚军; 李保明; 施正香	2006	饲养密度和鸡笼局部遮光对肉种鸡产蛋期行为与福利的影响	Effects of Rearing Density and Partial Shading of Cages on Behavior and Welfare of Broiler Breeders during Egg Laying	动物学研究	https://kns.cnki.net/kcms/detail/detail.aspx?FileName=DWXY200604022&DbName=CJFQ2006
74	周道雷; 赵亚军; 李保明; 施正香	2006	运输空间容量对断奶仔猪行为和生产性能的影响	The Effect of Transport Space Capacity on Weaning Piglet Behavior and Production Performance	动物学研究	https://kns.cnki.net/kcms/detail/detail.aspx?FileName=DWXY200603008&DbName=CJFQ2006
75	周正祥	2006	动物福利壁垒及我国应对的政策措施	Animal Welfare Barriers and Policy Measures to Address Them in China	财贸经济	https://kns.cnki.net/kcms/detail/detail.aspx?FileName=CMJJ200607007&DbName=CJFQ2006
76	陈凤芹; 孙道明; 李锦春; 岳志霞	2007	养鸡业饲养模式与动物福利现状的调查	Surveying Rearing Patterns and Animal Welfare in the Chicken Industry: Current Situation	中国家禽	https://kns.cnki.net/kcms/detail/detail.aspx?FileName=ZGJQ200722013&DbName=CJFQ2007
77	程云洁	2007	我国畜牧业产品出口面临的障碍及对策	Barriers and Countermeasures for Exporting Animal Husbandry Products in China	特区经济	https://kns.cnki.net/kcms/detail/detail.aspx?FileName=TAJJ200702095&DbName=CJFQ2007
78	段辉娜; 王巾英	2007	动物福利壁垒——我国畜牧业发展对外贸易的新障碍	Animal Welfare Barriers: New Obstacles to Foreign Trade Development in China's Livestock Industry	当代财经	https://kns.cnki.net/kcms/detail/detail.aspx?FileName=DDCJ200705019&DbName=CJFQ2007
79	段辉娜; 王巾英	2007	我国畜产品出口中的动物福利壁垒探析	Exploring Animal Welfare Barriers in Exporting Livestock Products in China	中央财经大学学报	https://kns.cnki.net/kcms/detail/detail.aspx?FileName=ZYCY200703015&DbName=CJFQ2007
80	耿爱莲; 王琴; 李保明; 滕光辉; 赵芙蓉; 庞真真	2007	不同笼养条件下蛋鸡健康与福利的比较研究	Comparative Study on Health, Welfare, and Cage Conditions of Laying Hens	中国农业大学学报	https://kns.cnki.net/kcms/detail/detail.aspx?FileName=NYDX200705013&DbName=CJFQ2007
81	耿爱莲; 赵芙蓉; 李保明	2007	规模饲养环境条件对肉鸡健康、福利以及鸡肉品质的影响	Influence of Environmental Conditions on Health, Welfare, and Meat Quality of Broiler Chickens in Large-Scale Rearing	中国家禽	https://kns.cnki.net/kcms/detail/detail.aspx?FileName=ZGJQ200704024&DbName=CJFQ2007
82	郝耀飞; 刘颖; 李端	2007	动物福利壁垒及其对国际贸易的影响	Animal Welfare Barriers and Their Impact on International Trade	特区经济	https://kns.cnki.net/kcms/detail/detail.aspx?FileName=TAJJ200708111&DbName=CJFQ2007
83	黄保续; 滕翔雁; 宋建德; 王幼明; 康京丽; 郑雪光; 倪雪霞; 杨承谕	2007	发达国家兽医发展战略比较研究	Comparative Study of Veterinary Development Strategies in Developed Countries	中国动物检疫	https://kns.cnki.net/kcms/detail/detail.aspx?FileName=ZGDW200702008&DbName=CJFQ2007
84	李继伟; 李运龙; 顾亚玲	2007	改善我国家禽福利状况的探讨	Enhancing Poultry Welfare: Exploring Improvement Measures in China	安徽农业科学	https://kns.cnki.net/kcms/detail/detail.aspx?FileName=AHNY200726074&DbName=CJFQ2007
85	林建坤; 任慧英; 李文立	2007	浅论我国畜牧业的可持续发展	Brief Discussion on the Sustainable Development of China's Livestock Industry	黑龙江畜牧兽医	https://kns.cnki.net/kcms/detail/detail.aspx?FileName=HLJX200710000&DbName=CJFQ2007
86	刘颖; 郝耀飞	2007	动物福利壁垒的经济效应分析	Analysis of Economic Effects of Animal Welfare Barriers	商业时代	https://kns.cnki.net/kcms/detail/detail.aspx?FileName=SYJJ200735020&DbName=CJFQ2007
87	曲云鹏	2007	动物福利立法与和谐社会建设	Animal Welfare Legislation and the Construction of a Harmonious Society	学术交流	https://kns.cnki.net/kcms/detail/detail.aspx?FileName=XSJL200710016&DbName=CJFQ2007
88	邵桂兰; 关丽丽	2007	我国农产品出口企业面临的技术性贸易壁垒及应对措施	Technical Barriers to Trade and Countermeasures Faced by Chinese Agricultural Exporters	经济纵横	https://kns.cnki.net/kcms/detail/detail.aspx?FileName=JJZH200721027&DbName=CJFQ2007
89	王月永; 邵愚	2007	欧盟动物福利政策对农产品出口的影响及对策	The Impact of EU Animal Welfare Policy on Agricultural Exports and Countermeasures	国际经济合作	https://kns.cnki.net/kcms/detail/detail.aspx?FileName=GJJH200709022&DbName=CJFQ2007
90	吴翠霞	2007	国际贸易中的动物福利壁垒及应对措施	Animal Welfare Barriers in International Trade and Countermeasures	商场现代化	https://kns.cnki.net/kcms/detail/detail.aspx?FileName=SCXH200708006&DbName=CJFQ2007
91	席磊; 施正香; 耿爱莲; 陈刚; 李保明; 叶章颖	2007	生长育肥猪对环境丰富度材料的选择倾向性研究	Study on the Enrichment Material Preferences of Growing Fattening Pigs	中国农业大学学报	https://kns.cnki.net/kcms/detail/detail.aspx?FileName=NYDX200706017&DbName=CJFQ2007
92	严玉宝; 胡娟; 周岷江; 余华	2007	对芬兰猪肉食品安全体系的剖析与借鉴	Analysis of the Finnish Pork Food Safety System and Lessons Learned	中国动物检疫	https://kns.cnki.net/kcms/detail/detail.aspx?FileName=ZGDW200709034&DbName=CJFQ2007
93	姚春雨	2007	动物福利与肉品质量	Animal Welfare and Meat Quality: Interconnection and Importance	中国动物检疫	https://kns.cnki.net/kcms/detail/detail.aspx?FileName=ZGDW200712014&DbName=CJFQ2007
94	周道雷; 李保明; 施正香	2007	断奶仔猪运输前后的体重变化	Weight Changes in Weaned Piglets Before and After Transport	中国畜牧杂志	https://kns.cnki.net/kcms/detail/detail.aspx?FileName=ZGXM200723016&DbName=CJFQ2007
95	周岩民; 王龙昌; 王恬	2007	天然沸石对动物福利的改善效应研究进展	Progress in Studying the Welfare Improvement Effects of Natural Zeolites on Animals	粮食与饲料工业	https://kns.cnki.net/kcms/detail/detail.aspx?FileName=LSYS200712018&DbName=CJFQ2007
96	蔡元丽; 宋志刚; 林海	2008	蛋鸡笼养的福利问题	Welfare of Egg-Laying Hens in Cage Systems	中国畜牧兽医	https://kns.cnki.net/kcms/detail/detail.aspx?FileName=GWXK200807055&DbName=CJFQ2008
97	柴同杰; 张兴晓; 姚美玲	2008	对集约化畜禽养殖动物福利的认识	Raising Awareness of Animal Welfare in Intensive Livestock Farming	中国家禽	https://kns.cnki.net/kcms/detail/detail.aspx?FileName=ZGJQ200808012&DbName=CJFQ2008
98	常纪文	2008	动物有权利还是仅有福利?——“主、客二分法”与“主、客一体化法”的争论与沟通	Do Animals Have Rights or Only Welfare? The Debate and Communication between the "Subject and Object Dichotomy" and the "Subject and Object Integration" Approaches	环球法律评论	https://kns.cnki.net/kcms/detail/detail.aspx?FileName=WGFY200806011&DbName=CJFQ2008
99	丁松林; 易洪斌	2008	改善动物福利 减少应激 探讨优质肉的生产途径	Improving Animal Welfare: Reducing Stress and Exploring Methods for Producing Quality Meat	黑龙江畜牧兽医	https://kns.cnki.net/kcms/detail/detail.aspx?FileName=HLJX200805053&DbName=CJFQ2008
100	顾宪红	2008	实行畜禽福利饲养是有机畜牧业的基本要求	Animal Welfare Feeding as a Fundamental Requirement for Organic Animal Husbandry	中国家禽	https://kns.cnki.net/kcms/detail/detail.aspx?FileName=ZGJQ200808003&DbName=CJFQ2008
101	郭爱伟; 熊春梅; 周杰珑; 万海龙; 王斌	2008	集约化畜牧生产对动物福利的影响	The Impact of Intensive Livestock Production on Animal Welfare	安徽农业科学	https://kns.cnki.net/kcms/detail/detail.aspx?FileName=AHNY200815086&DbName=CJFQ2008
102	郭蕾; 康杰; 王志强	2008	动物福利及其在蛋鸡笼养中的应用	Animal Welfare and Its Application in Cage Breeding of Egg-Laying Hens	中国畜牧兽医	https://kns.cnki.net/kcms/detail/detail.aspx?FileName=GWXK200804051&DbName=CJFQ2008
103	李保明; 王朝元	2008	规模化养鸡环境控制技术的主要成就与发展趋势	Main Achievements and Development Trends in Environmental Control Technology for Large-Scale Chicken Farming	中国家禽	https://kns.cnki.net/kcms/detail/detail.aspx?FileName=ZGJQ200817002&DbName=CJFQ2008
104	李继伟; 麻巧迎; 王新燕; 顾亚玲	2008	论有机家禽业生产	Insights into Organic Poultry Production	黑龙江畜牧兽医	https://kns.cnki.net/kcms/detail/detail.aspx?FileName=HLJX200806065&DbName=CJFQ2008
105	李晶; 顾宪红	2008	猪的异常行为与其福利水平	Abnormal Behavior of Pigs and Its Implications for Welfare	中国畜牧兽医	https://kns.cnki.net/kcms/detail/detail.aspx?FileName=GWXK200807053&DbName=CJFQ2008
106	李乐; 信爱国; 廖得芳; 李华春	2008	口蹄疫疫苗效力试验和血清学取代方法研究进展	Advances in Efficacy Testing of Foot-and-Mouth Disease Vaccines and Serological Substitution Methods	动物医学进展	https://kns.cnki.net/kcms/detail/detail.aspx?FileName=DYJZ200812016&DbName=CJFQ2008
107	李志忠; 滕光辉	2008	基于改进MFCC的家禽发声特征提取方法	An Improved Method for Poultry Vocal Feature Extraction Based on MFCC	农业工程学报	https://kns.cnki.net/kcms/detail/detail.aspx?FileName=NYGU200811051&DbName=CJFQ2008
108	李智	2008	全球动物福利运动的发展趋势及应对建议	Trends in the Global Animal Welfare Movement and Suggestions for Response	国际贸易	https://kns.cnki.net/kcms/detail/detail.aspx?FileName=GJMY200801010&DbName=CJFQ2008
109	廖新俤	2008	利于鸭子健康和生产性能的鸭舍	Optimizing Duck Housing for Improved Health and Performance	中国家禽	https://kns.cnki.net/kcms/detail/detail.aspx?FileName=ZGJQ200808007&DbName=CJFQ2008
110	刘记强; 康相涛	2008	改善蛋鸡福利的措施	Measures to Enhance the Welfare of Laying Hens	中国家禽	https://kns.cnki.net/kcms/detail/detail.aspx?FileName=ZGJQ200824025&DbName=CJFQ2008
111	刘世荣; 刘雁征; 李云开	2008	笼养蛋鸡健康养殖技术研究的现状与发展趋势	Current Status and Development Trends in Research on Healthy Breeding Technology for Cage-Raised Egg-Laying Hens	中国农学通报	https://kns.cnki.net/kcms/detail/detail.aspx?FileName=ZNTB200801007&DbName=CJFQ2008
112	刘哲石	2008	我国动物福利保护立法存在的问题及完善	Problems and Improvements in Animal Welfare Protection Legislation in China	湖南师范大学社会科学学报	https://kns.cnki.net/kcms/detail/detail.aspx?FileName=HNSS200803009&DbName=CJFQ2008
113	吕青; 刘勇; 张明	2008	出口动物源性食品新技术贸易壁垒及对策	New Technical Trade Barriers and Countermeasures for Exporting Animal-Origin Food Products	安徽农业科学	https://kns.cnki.net/kcms/detail/detail.aspx?FileName=AHNY200802161&DbName=CJFQ2008
114	曲如晓; 张旭	2008	论跨国公司的道德采购	Ethical Sourcing of Multinational Corporations: An Examination	黑龙江社会科学	https://kns.cnki.net/kcms/detail/detail.aspx?FileName=LJSK200801019&DbName=CJFQ2008
115	时建忠	2008	动物福利若干问题的思考	Reflections on Key Issues in Animal Welfare	中国家禽	https://kns.cnki.net/kcms/detail/detail.aspx?FileName=ZGJQ200808002&DbName=CJFQ2008
116	孙江	2008	试论我国动物福利法制度的构建	Construction of the Animal Welfare Law System in China	当代法学	https://kns.cnki.net/kcms/detail/detail.aspx?FileName=DDFX200806010&DbName=CJFQ2008
117	孙江	2008	动物法律地位探析	Analyzing the Legal Status of Animals	河北法学	https://kns.cnki.net/kcms/detail/detail.aspx?FileName=HBFX200810029&DbName=CJFQ2008
118	孙江; 何力	2008	我国动物福利立法价值初探	A Preliminary Study on the Value of Animal Welfare Legislation in China	理论导刊	https://kns.cnki.net/kcms/detail/detail.aspx?FileName=LLDK200811012&DbName=CJFQ2008
119	滕翔雁;黄保续;郑雪光;康京丽;李瑞红;宋建德;王博;倪雪霞;	2008	兽医工作面临的形势与挑战	Current Situation and Challenges in Veterinary Work	畜牧与兽医	https://kns.cnki.net/kcms/detail/detail.aspx?FileName=XMYS200801029&DbName=DKFX2008
120	王娥; 柴军; 陈彤	2008	国际有机畜牧业发展目标与现实困境	International Goals and Realistic Dilemmas in Organic Animal Husbandry Development	世界农业	https://kns.cnki.net/kcms/detail/detail.aspx?FileName=SJNY200810006&DbName=CJFQ2008
121	王继永; 孙世民; 刘召云	2008	优质猪肉供应链中超市对猪肉质量安全的促进作用	Promoting Pork Quality and Safety through Supermarket Involvement in the Pork Supply Chain	商业研究	https://kns.cnki.net/kcms/detail/detail.aspx?FileName=BUSI200804061&DbName=CJFQ2008
122	吴易雄; 田勇泉	2008	转基因动物研究与发展的管理战略	Management Strategies for Research and Development of Genetically Modified Animals	科技与管理	https://kns.cnki.net/kcms/detail/detail.aspx?FileName=KUJI200803003&DbName=CJFQ2008
123	相菲	2008	动物福利与畜牧业的发展	Animal Welfare and the Advancement of Animal Husbandry Practices	饲料工业	https://kns.cnki.net/kcms/detail/detail.aspx?FileName=FEED200801024&DbName=CJFQ2008
124	肖晶; 刘佳圭	2008	国际贸易壁垒的新趋势及我国的对策	New Trends in International Trade Barriers and China's Countermeasures	商业时代	https://kns.cnki.net/kcms/detail/detail.aspx?FileName=SYJJ200822018&DbName=CJFQ2008
125	尹国安	2008	我国畜牧生产中的动物福利问题	Animal Welfare Issues in China's Livestock Production	畜牧与兽医	https://kns.cnki.net/kcms/detail/detail.aspx?FileName=XMYS200808033&DbName=CJFQ2008
126	张劲硕	2008	别具慧眼识他物 独有匠心释己身	A Unique Approach to Recognizing Other Animals and Explaining Self	科技导报	https://kns.cnki.net/kcms/detail/detail.aspx?FileName=KJDB200812041&DbName=CJFQ2008
127	柴进; 彭健; 熊琪; 张昌新; 缪文; 李凤娥; 郑嵘; 蒋思文	2009	宰杀方式对猪血液成分以及肉质的影响	Effects of Slaughter Methods on Blood Composition and Meat Quality of Pigs	华中农业大学学报	https://kns.cnki.net/kcms/detail/detail.aspx?FileName=HZNY200905016&DbName=CJFQ2009
128	柴进; 彭健; 熊琪; 张昌新; 缪文; 李凤娥; 郑嵘; 蒋思文	2009	宰前休息方式对猪福利、血液成分及肉质的影响	Impact of Resting Before Slaughter on Pig Welfare, Blood Composition, and Meat Quality	畜牧兽医学报	https://kns.cnki.net/kcms/detail/detail.aspx?FileName=XMSY200911010&DbName=CJFQ2009
129	常纪文	2009	“动物权利”的法律保护	Legal Protection of "Animal Rights": Examining the Current Framework	法学研究	https://kns.cnki.net/kcms/detail/detail.aspx?FileName=LAWS200904021&DbName=CJFQ2009
130	陈良云; 顾宪红; 时建忠	2009	环境富集与猪的福利	Environmental Enrichment and Pig Welfare	中国畜牧杂志	https://kns.cnki.net/kcms/detail/detail.aspx?FileName=ZGXM200903017&DbName=CJFQ2009
131	陈子剑	2009	我国畜产品出口遭遇道德壁垒的原因及对策	Ethical Barriers to the Export of Livestock Products in China: Reasons and Countermeasures	江苏商论	https://kns.cnki.net/kcms/detail/detail.aspx?FileName=SAHG200906020&DbName=CJFQ2009
132	董淑红; 王洪荣	2009	动物福利对动物源性食品安全的影响及改善措施	Influence of Animal Welfare on Food Safety of Animal-Origin Products and Measures for Improvement	黑龙江畜牧兽医	https://kns.cnki.net/kcms/detail/detail.aspx?FileName=HLJX200922006&DbName=CJFQ2009
133	耿爱莲; 李保明; 陈刚	2009	应用Delphi方法确定动物福利影响因素权重的研究	Application of the Delphi Method to Determine Weights of Animal Welfare Influencing Factors: A Study	中国农业大学学报	https://kns.cnki.net/kcms/detail/detail.aspx?FileName=NYDX200903022&DbName=CJFQ2009
134	耿爱莲; 李保明; 陈刚; 席磊; 赵芙蓉	2009	基于层次分析法和模糊集理论的畜禽场动物福利问题评估方法构建	Method for Assessing Animal Welfare Problems in Livestock Farms based on Hierarchical Analysis and Fuzzy Set Theory	中国农业大学学报	https://kns.cnki.net/kcms/detail/detail.aspx?FileName=NYDX200901005&DbName=CJFQ2009
135	耿爱莲; 李保明; 赵芙蓉; 陈刚	2009	集约化养殖生产系统下肉种鸡健康与福利状况的调查研究	Health and Welfare of Broiler Breeders in Intensive Production Systems: A Study	中国家禽	https://kns.cnki.net/kcms/detail/detail.aspx?FileName=ZGJQ200909004&DbName=CJFQ2009
136	郭志红; 史喜菊	2009	动物福利与我国国际贸易	Animal Welfare and International Trade in China	动物医学进展	https://kns.cnki.net/kcms/detail/detail.aspx?FileName=DYJZ200901027&DbName=CJFQ2009
137	胡景威; 李锋; 单安山	2009	实施畜禽福利养殖的必要性及措施	Necessity and Measures for Implementing Livestock Welfare Breeding	饲料工业	https://kns.cnki.net/kcms/detail/detail.aspx?FileName=FEED200903022&DbName=CJFQ2009
138	李伟; 尹红轩; 张光辉	2009	加强人畜互作 保证动物福利	Strengthening Human-Animal Interaction to Ensure Animal Welfare	中国家禽	https://kns.cnki.net/kcms/detail/detail.aspx?FileName=ZGJQ200907013&DbName=CJFQ2009
139	李想	2009	动物行为在“福利型”畜牧生产中的应用	Animal Behaviour in Animal Production with a Focus on Welfare	黑龙江畜牧兽医	https://kns.cnki.net/kcms/detail/detail.aspx?FileName=HLJX200910009&DbName=CJFQ2009
140	刘国涛	2009	论动物的法律地位及其福利监管	Legal Status of Animals and Regulations Regarding Their Welfare	山东社会科学	https://kns.cnki.net/kcms/detail/detail.aspx?FileName=SDSK200910014&DbName=CJFQ2009
141	马启军	2009	改变饲养模式 促进畜牧业可持续发展	Shifting Feeding Patterns to Promote Sustainable Development in Animal Husbandry	山西农业科学	https://kns.cnki.net/kcms/detail/detail.aspx?FileName=SXLX200909027&DbName=CJFQ2009
142	孙世民; 陈会英; 李娟	2009	优质猪肉供应链合作伙伴竞合关系分析——基于15省(市)的761份问卷调查数据和深度访谈资料	Analysis of Competitive Relationships among Quality Pork Supply Chain Partners - Based on 761 Questionnaires and In-depth Interviews in 15 Provinces/Cities	中国农村观察	https://kns.cnki.net/kcms/detail/detail.aspx?FileName=ZNCG200906002&DbName=CJFQ2009
143	孙颖杰; 高彦生; 林禹; 马小珍; 刘杰; 于师宇; 张体银; 王冲; 苏永生; 赵兴存; 陈学群; 杨松; 王武军; 张伯强; 黄剑锋	2009	动物福利壁垒对中国动物及其产品与相关服务国际贸易的影响与对策建议	Impact of Animal Welfare Barriers on China's International Trade in Animals, Products, and Services, with Suggestions for Countermeasures	中国畜牧兽医	https://kns.cnki.net/kcms/detail/detail.aspx?FileName=GWXK200912068&DbName=CJFQ2009
144	唐大森; 王学忠	2009	论动物的权利主体地位	Animals as Subjects of Rights: Understanding their Status	科技与法律	https://kns.cnki.net/kcms/detail/detail.aspx?FileName=KJFL200905005&DbName=CJFQ2009
145	王晓可; 康相涛; 韩瑞丽; 田亚东; 孙桂荣	2009	家养动物福利研究进展	Progress in Research on the Welfare of Domesticated Animals	饲料工业	https://kns.cnki.net/kcms/detail/detail.aspx?FileName=FEED200907019&DbName=CJFQ2009
146	王振红; 朱晓玲	2009	仔猪恒温运输车在仔猪区域配送中的优势及应用前景分析	Advantages and Application Prospects of Piglet Thermostatic Transporters in Regional Piglet Distribution	广东农业科学	https://kns.cnki.net/kcms/detail/detail.aspx?FileName=GDNY200901032&DbName=CJFQ2009
147	杨伟; 时建忠; 顾宪红	2009	群体规模和地面空间占有量对猪的福利和生产性能的影响	Influence of Group Size and Floor Space Occupancy on Pig Welfare and Production Performance	中国畜牧兽医	https://kns.cnki.net/kcms/detail/detail.aspx?FileName=GWXK200906072&DbName=CJFQ2009
148	张明; 刁其玉; 赵国琦	2009	环境富集和饲养密度对绵羊福利的影响	Effects of Environmental Enrichment and Rearing Density on Sheep Welfare	中国畜牧兽医	https://kns.cnki.net/kcms/detail/detail.aspx?FileName=GWXK200907009&DbName=CJFQ2009
149	张明; 刁其玉; 赵国琦; 姜成钢; 屠焰	2009	夏季饮水温度和圈舍使用风扇对绵羊福利的影响	Effects of Summer Drinking Water Temperature and Fan Use on Sheep Welfare	畜牧与兽医	https://kns.cnki.net/kcms/detail/detail.aspx?FileName=XMYS200906017&DbName=CJFQ2009
150	张明焕; 崔卫国	2009	黑龙江省不同养殖模式下奶牛动物福利问题初步调查	Preliminary Investigation of Animal Welfare Issues in Dairy Cattle under Different Breeding Patterns in Heilongjiang Province	黑龙江畜牧兽医	https://kns.cnki.net/kcms/detail/detail.aspx?FileName=HLJX200914010&DbName=CJFQ2009
151	张振华; 曹滨; 赵欢	2009	谈动物福利制度对我国国际贸易的影响和对策	Impact of Animal Welfare Systems on China's International Trade and Countermeasures	生产力研究	https://kns.cnki.net/kcms/detail/detail.aspx?FileName=SCLY200910038&DbName=CJFQ2009
152	曹国弟; 张孝清; 赵恒寿	2010	舍饲环境对奶牛福利的影响	The Impact of the Housing Environment on Dairy Cow Welfare	饲料研究	https://kns.cnki.net/kcms/detail/detail.aspx?FileName=SLYJ201012029&DbName=CJFQ2010
153	曹明德; 刘明明	2010	对动物福利立法的思考	Reflecting on Animal Welfare Legislation	暨南学报(哲学社会科学版)	https://kns.cnki.net/kcms/detail/detail.aspx?FileName=JNXB201001008&DbName=CJFQ2010
154	柴同杰; 黄艳群	2010	蛋鸡生产中的健康饲养与动物福利	Healthy Feeding and Animal Welfare in Egg Production	中国家禽	https://kns.cnki.net/kcms/detail/detail.aspx?FileName=ZGJQ201022024&DbName=CJFQ2010
155	陈冬华; 李剑虹; 包军	2010	富集型鸡笼的发展和应用	Development and Application of Enriched Chicken Cages	中国畜牧兽医	https://kns.cnki.net/kcms/detail/detail.aspx?FileName=GWXK201011068&DbName=CJFQ2010
156	陈长喜; 张宏福; 王兆毅; 王乙丁	2010	畜禽健康养殖预警体系研究与应用	Research and Application of an Early Warning System for Healthy Livestock and Poultry Breeding	农业工程学报	https://kns.cnki.net/kcms/detail/detail.aspx?FileName=NYGU201011039&DbName=CJFQ2010
157	杜志华; 李丹	2010	欧盟动物源性食品安全法律问题研究	Study on the Legal Aspects of Food Safety for Animal-Origin Products in the EU	河南省政法管理干部学院学报	https://kns.cnki.net/kcms/detail/detail.aspx?FileName=SZFG201006013&DbName=CJFQ2010
158	高巍	2010	动物福利的正当性基础	The Justification for Animal Welfare: A Basis for Consideration	思想战线	https://kns.cnki.net/kcms/detail/detail.aspx?FileName=SXZX201002018&DbName=CJFQ2010
159	耿爱莲	2010	家禽养殖模式的创新研究与发展趋势	Innovative Research and Development Trends in Poultry Farming Models	中国家禽	https://kns.cnki.net/kcms/detail/detail.aspx?FileName=ZGJQ201002004&DbName=CJFQ2010
160	韩永红	2010	论食品安全法律概念的泛化及其法律意蕴	Generalization of the Legal Concept of Food Safety and its Implications	中南大学学报(社会科学版)	https://kns.cnki.net/kcms/detail/detail.aspx?FileName=ZLXS201003010&DbName=CJFQ2010
161	姜鸿; 张艺影	2010	动物福利壁垒对我国动物产品出口的影响及启示	Impact of Animal Welfare Barriers on China's Animal Product Exports and Implications	商业时代	https://kns.cnki.net/kcms/detail/detail.aspx?FileName=SYJJ201028022&DbName=CJFQ2010
162	李保明; 王红宁; 佟建明; 宁中华; 徐桂云	2010	美国蛋鸡产业与生产技术发展现状	Current Situation and Production Technology of the Egg Industry in the United States	中国家禽	https://kns.cnki.net/kcms/detail/detail.aspx?FileName=ZGJQ201018003&DbName=CJFQ2010
163	刘宁	2010	现状与展望:中国动物保护立法的思考	Reflections on Animal Protection Legislation in China: Current Situation and Prospects	中国地质大学学报(社会科学版)	https://kns.cnki.net/kcms/detail/detail.aspx?FileName=DDXS201002009&DbName=CJFQ2010
164	刘宁	2010	20世纪动物保护立法趋势及其借鉴	Trends in 20th Century Animal Protection Legislation and Their Implications	河北大学学报(哲学社会科学版)	https://kns.cnki.net/kcms/detail/detail.aspx?FileName=HBDS201002013&DbName=CJFQ2010
165	刘文良	2010	动物福利:“以人为本”的生态关怀	Animal Welfare: An "People-Oriented" Ecological Approach	青海社会科学	https://kns.cnki.net/kcms/detail/detail.aspx?FileName=QHSH201003026&DbName=CJFQ2010
166	刘喜生; 杨玉	2010	试论动物福利与畜产品质量安全	Animal Welfare and its Impact on Animal Product Quality and Safety	中国兽医杂志	https://kns.cnki.net/kcms/detail/detail.aspx?FileName=ZSYZ201010043&DbName=CJFQ2010
167	孙江	2010	当代动物保护模式探析——兼论动物福利的现实可行性	Analysis of Contemporary Animal Protection Models and the Feasibility of Animal Welfare	当代法学	https://kns.cnki.net/kcms/detail/detail.aspx?FileName=DDFX201002017&DbName=CJFQ2010
168	王程; 卜柱; 贾珍容; 王淑君; 陈卫彬; 赵宝华; 张宏宽; 孙新鑫	2010	良好农业规范在肉鸽养殖中的应用	Application of Good Agricultural Practices in Pigeon Breeding	中国家禽	https://kns.cnki.net/kcms/detail/detail.aspx?FileName=ZGJQ201005017&DbName=CJFQ2010
169	王华雄; 宋保国	2010	从活拔绒事件看动物福利壁垒对我国出口羽绒及制品行业的影响	Impact of Animal Welfare Barriers on China's Export of Down and Related Products	畜牧与兽医	https://kns.cnki.net/kcms/detail/detail.aspx?FileName=XMYS201001022&DbName=CJFQ2010
170	王如意; 靳淑敏; 李伟	2010	鸡舍小气候与福利关系	The Relationship between Chicken Coop Microclimate and Welfare	中国家禽	https://kns.cnki.net/kcms/detail/detail.aspx?FileName=ZGJQ201005019&DbName=CJFQ2010
171	杨伟; 时建忠; 顾宪红; 胡华伟	2010	群体规模和玩具对生长猪生产性能及应激水平的影响	Effect of Group Size and Toys on Production Performance and Stress Levels of Growing Pigs	畜牧兽医学报	https://kns.cnki.net/kcms/detail/detail.aspx?FileName=XMSY201002007&DbName=CJFQ2010
172	易露霞; 黄蓉	2010	问题与出路——国际贸易壁垒的新形式及我国的对策	New Forms of International Trade Barriers and China's Countermeasures: Problems and Solutions	中国商贸	https://kns.cnki.net/kcms/detail/detail.aspx?FileName=ZGSM201023135&DbName=CJFQ2010
173	张红梅	2010	畜牧生产中的动物福利问题及对策研究	Animal Welfare Problems in Livestock Production and Research on Countermeasures	广东农业科学	https://kns.cnki.net/kcms/detail/detail.aspx?FileName=GDNY201002054&DbName=CJFQ2010
174	张涛; 周海柱; 王军; 娄玉杰	2010	笼养蛋鸡的福利问题及其对策	Welfare Problems and Countermeasures for Caged Egg-Laying Hens	黑龙江畜牧兽医	https://kns.cnki.net/kcms/detail/detail.aspx?FileName=HLJX201019031&DbName=CJFQ2010
175	赵英杰	2010	动物性食品安全视角下的动物福利问题研究	Animal Welfare Issues from the Perspective of Animal Food Safety	贵州社会科学	https://kns.cnki.net/kcms/detail/detail.aspx?FileName=GZSK201006002&DbName=CJFQ2010
176	赵永聚	2010	北欧养羊业发展现状和成功经验	Current Situation and Successful Experience of Sheep Farming in Northern Europe	中国畜牧杂志	https://kns.cnki.net/kcms/detail/detail.aspx?FileName=ZGXM201020015&DbName=CJFQ2010
177	赵育国; 史彬林; 郭祎玮; 刘晓静; 张雄杰	2010	肉牛舍的环境控制	Environmental Control in Beef Cattle Housing	黑龙江畜牧兽医	https://kns.cnki.net/kcms/detail/detail.aspx?FileName=HLJX201019029&DbName=CJFQ2010
178	邹剑敏	2010	家禽福利的研究进展	Research Progress on Poultry Welfare	中国畜牧兽医	https://kns.cnki.net/kcms/detail/detail.aspx?FileName=GWXK201010070&DbName=CJFQ2010
179	陈国福; 丛树发; 范玉晶	2011	现代母猪福利养殖生产工艺的设计	Designing a Modern Production Process to Enhance Sow Welfare Farming	黑龙江畜牧兽医	https://kns.cnki.net/kcms/detail/detail.aspx?FileName=HLJX201106045&DbName=CJFQ2011
180	崔艳霞; 潘晓亮; 徐亚楠	2011	发酵床养猪的研究现况与展望	Research Status and Future Outlook of Fermented Bed Pig Farming	中国畜牧兽医	https://kns.cnki.net/kcms/detail/detail.aspx?FileName=GWXK201106061&DbName=CJFQ2011
181	高腾云; 付彤; 廉红霞; 李改英; 孙宇	2011	奶牛福利化生态养殖技术	Advancing Ecological Farming Technology for Dairy Cattle Welfare	中国畜牧杂志	https://kns.cnki.net/kcms/detail/detail.aspx?FileName=ZGXM201122011&DbName=CJFQ2011
182	顾招兵; 杨飞云; 林保忠; 刘作华	2011	农场动物福利现状及对策	Assessing the Current Situation of Farm Animal Welfare and Implementing Effective Countermeasures	中国农学通报	https://kns.cnki.net/kcms/detail/detail.aspx?FileName=ZNTB201103051&DbName=CJFQ2011
183	韩德才; 王延伟	2011	从“爱它”到“爱己”——西方动物保护运动及其影响	"Love It" to "Love Yourself": The Impact of the Western Animal Protection Movement	环境保护	https://kns.cnki.net/kcms/detail/detail.aspx?FileName=HJBU201118024&DbName=CJFQ2011
184	何力; 梁知博; 孙江	2011	构建生态文明社会的动物保护法律制度	Constructing an Ecological Civilization: The Legal System of Animal Protection	湖北行政学院学报	https://kns.cnki.net/kcms/detail/detail.aspx?FileName=HXZY201101014&DbName=CJFQ2011
185	黄婧	2011	动物屠宰的法律保护研究	Ensuring Legal Protection for Animal Slaughter	安徽农业科学	https://kns.cnki.net/kcms/detail/detail.aspx?FileName=AHNY201136270&DbName=CJFQ2011
186	黄晓行; 李建军	2011	关于动物道德地位的伦理辩护	Ethical Defense of the Moral Status of Animals	自然辩证法通讯	https://kns.cnki.net/kcms/detail/detail.aspx?FileName=ZRBT201106006&DbName=CJFQ2011
187	李强	2011	对我国动物福利立法的思考	Reflecting on Animal Welfare Legislation in China: Challenges and Progress	东南大学学报(哲学社会科学版)	https://kns.cnki.net/kcms/detail/detail.aspx?FileName=DNDS2011S1053&DbName=CJFQ2011
188	李伟星	2011	垫纸在网上平养肉鸡育雏前期的应用	Application of Paper Pads in the Pre-Breeding Stage of Online Flat-Fed Broiler Chickens	中国家禽	https://kns.cnki.net/kcms/detail/detail.aspx?FileName=ZGJQ201122024&DbName=CJFQ2011
189	马学会; 李菲; 李升生	2011	影响肉鸡足垫肿的因素及营养改进措施	Factors Influencing the Swelling of Broiler Foot Pads and Nutritional Improvement Measures	中国畜牧杂志	https://kns.cnki.net/kcms/detail/detail.aspx?FileName=ZGXM201102024&DbName=CJFQ2011
190	沙鸣; 孙世民	2011	供应链环境下猪肉质量链链节点的重要程度分析——山东等16省(市)1156份问卷调查数据	Analysis of the Importance of Pork Quality Chain Nodes in the Supply Chain Environment: Insights from 1156 Questionnaires in 16 Provinces (Including Shandong)	中国农村经济	https://kns.cnki.net/kcms/detail/detail.aspx?FileName=ZNJJ201109006&DbName=CJFQ2011
191	孙博; 朱成全	2011	在经济贸易学中的生态环境问题研究	Research on Ecological Environment in Economic and Trade Studies for Livestock	兰州学刊	https://kns.cnki.net/kcms/detail/detail.aspx?FileName=LZXK201109016&DbName=CJFQ2011
192	孙世民; 李娟; 张健如	2011	优质猪肉供应链中养猪场户的质量安全认知与行为分析——基于9省份653家养猪场户的问卷调查	Analysis of Quality and Safety Perceptions and Behaviors of Pig Farmers in the Quality Pork Supply Chain: A Questionnaire Survey of 653 Farmers in 9 Provinces	农业经济问题	https://kns.cnki.net/kcms/detail/detail.aspx?FileName=NJWT201103014&DbName=CJFQ2011
193	汤建平; 常文环; 蔡辉益; 刘国华	2011	肉鸡饲养密度研究进展	Progress in Broiler Rearing Density Research: Optimizing Welfare and Performance	中国家禽	https://kns.cnki.net/kcms/detail/detail.aspx?FileName=ZGJQ201120012&DbName=CJFQ2011
194	田永祥; 段正赢; 杨克礼; 郭锐; 周丹娜; 袁芳艳; 梁望旺; 刘泽文	2011	湖北省猪病流行特点及防控策略	Epidemic Characteristics of Pig Diseases and Prevention and Control Strategies in Hubei Province	湖北农业科学	https://kns.cnki.net/kcms/detail/detail.aspx?FileName=HBNY201117040&DbName=CJFQ2011
195	王丽娜; 黄素珍	2011	浅谈畜禽健康养殖的制约因素及解决方案	Overcoming Constraints and Implementing Solutions for Healthy Livestock and Poultry Breeding	黑龙江畜牧兽医	https://kns.cnki.net/kcms/detail/detail.aspx?FileName=HLJX201104011&DbName=CJFQ2011
196	王双林; 刘义军; 赵丽莉	2011	关于畜禽场生物安全体系中动物福利的一些思考	Enhancing Animal Welfare in the Biosecurity System of Livestock and Poultry Farms: Perspectives and Considerations	中国兽医杂志	https://kns.cnki.net/kcms/detail/detail.aspx?FileName=ZSYZ201110044&DbName=CJFQ2011
197	武书庚; 张海军; 岳洪源; 齐广海	2011	蛋鸡产业营养调控技术的发展现状和瓶颈	Development Status and Bottlenecks of Nutrition Control Technology in the Egg Industry	中国畜牧杂志	https://kns.cnki.net/kcms/detail/detail.aspx?FileName=ZGXM201102023&DbName=CJFQ2011
198	项毅; 李虎; 谷志攀; 汪开英	2011	CFD技术在畜禽舍环境质量分析与评估中的应用	Application of CFD Technology in Analyzing and Assessing Environmental Quality of Livestock and Poultry Housing	中国畜牧杂志	https://kns.cnki.net/kcms/detail/detail.aspx?FileName=ZGXM201118026&DbName=CJFQ2011
199	徐晶; 张伟龙; 姜雯	2011	良好农业规范在畜禽养殖中的建立与实施	Establishing and Implementing Good Agricultural Practices in Livestock and Poultry Farming	黑龙江畜牧兽医	https://kns.cnki.net/kcms/detail/detail.aspx?FileName=HLJX201118010&DbName=CJFQ2011
200	许洋; 黄明; 周光宏	2011	宰前管理对猪肉品质的影响	Impact of Pre-Slaughter Management on Pork Quality: Implications for Animal Welfare	食品科学	https://kns.cnki.net/kcms/detail/detail.aspx?FileName=SPKX201123071&DbName=CJFQ2011
201	杨伟涛; 梁展雯; 钟永兴	2011	引起母猪腿病的原因及应对措施	Identifying Causes of Leg Disease in Sows and Implementing Countermeasures	中国畜牧兽医	https://kns.cnki.net/kcms/detail/detail.aspx?FileName=GWXK201112065&DbName=CJFQ2011
202	杨兴;	2011	论全球环境立法趋同化的根源及现实表征	Root Causes and Realities of the Convergence of Global Environmental Legislation	时代法学	https://kns.cnki.net/kcms/detail/detail.aspx?FileName=HNZF201101013&DbName=CJFQ2011
203	尹国安	2011	垫草型母猪分娩栏的设计和应用	Design and Application of Bedding-Type Sow Farrowing Pens: Enhancing Welfare and Productivity	湖北农业科学	https://kns.cnki.net/kcms/detail/detail.aspx?FileName=HBNY201122040&DbName=CJFQ2011
204	袁伟; 贾建华	2011	谈绿色贸易壁垒的新特征及对我国出口贸易的影响	New Features of Green Trade Barriers and their Impact on China's Export Trade	商业时代	https://kns.cnki.net/kcms/detail/detail.aspx?FileName=SYJJ201111025&DbName=CJFQ2011
205	张重丽; 侯扶江	2011	浅谈动物福利	An Introduction to Animal Welfare: Principles and Practices	草业科学	https://kns.cnki.net/kcms/detail/detail.aspx?FileName=CYKX201106055&DbName=CJFQ2011
206	赵芙蓉; 陈永辉; 祁艳霞	2011	富集型笼具对肉仔鸡行为与福利的影响	Effects of Enriched Cages on the Behavior and Welfare of Broilers	中国家禽	https://kns.cnki.net/kcms/detail/detail.aspx?FileName=ZGJQ201112006&DbName=CJFQ2011
207	赵景鹏; 宋志刚; 焦洪超; 林海	2011	我国白羽肉鸡饲养现状与展望	Current Situation and Future Outlook of White Feather Broiler Rearing in China	中国家禽	https://kns.cnki.net/kcms/detail/detail.aspx?FileName=ZGJQ201121005&DbName=CJFQ2011
208	包军	2012	动物福利与健康养殖	Animal Welfare and Healthy Farming	饲料工业	https://kns.cnki.net/kcms/detail/detail.aspx?FileName=FEED201212002&DbName=CJFQ2012
209	崔拴林	2012	论动物福利概念的内涵——动物客体论语境下的分析	On the connotation of the concept of animal welfare - an analysis in the context of animal object theory	河北法学	https://kns.cnki.net/kcms/detail/detail.aspx?FileName=HBFX201202013&DbName=CJFQ2012
210	冯定远	2012	木聚糖酶对家禽生产性能的影响及其应用效果的预测	The effect of xylanase on poultry performance and prediction of its application	饲料工业	https://kns.cnki.net/kcms/detail/detail.aspx?FileName=FEED201206002&DbName=CJFQ2012
211	黄芳	2012	从“活熊取胆”谈动物权利思想的演进	The Evolution of Animal Rights Thought from the "Live Bear Bile Extraction" Case	人民论坛	https://kns.cnki.net/kcms/detail/detail.aspx?FileName=RMLT201236112&DbName=CJFQ2012
212	姜涛	2012	虐待动物罪的伦理基础	The Ethical Basis of the Crime of Animal Cruelty	伦理学研究	https://kns.cnki.net/kcms/detail/detail.aspx?FileName=YJLL201203021&DbName=CJFQ2012
213	匡伟; 郗正林; 黄忠阳; 李明龙	2012	钟楼式养鸡钢架卷膜大棚的设计	The design of a steel-frame rolled film shed for chicken farming in a bell tower	中国家禽	https://kns.cnki.net/kcms/detail/detail.aspx?FileName=ZGJQ201205012&DbName=CJFQ2012
214	劳凤丹; 滕光辉; 李军; 余礼根; 李卓	2012	机器视觉识别单只蛋鸡行为的方法	A machine vision method for identifying the behaviour of single laying hens	农业工程学报	https://kns.cnki.net/kcms/detail/detail.aspx?FileName=NYGU201224028&DbName=CJFQ2012
215	刘东华; 孟祥飞	2012	保障肉鸡福利 提高鸡肉品质	Safeguarding the welfare of broiler chickens and improving the quality of chicken meat	黑龙江畜牧兽医	https://kns.cnki.net/kcms/detail/detail.aspx?FileName=HLJX201214011&DbName=CJFQ2012
216	刘宁	2012	动物权利的法定化困境及其破解	The Dilemma of Legalizing Animal Rights and its Cracking	河北大学学报(哲学社会科学版)	https://kns.cnki.net/kcms/detail/detail.aspx?FileName=HBDS201201016&DbName=CJFQ2012
217	陆明洲; 沈明霞; 丁永前; 杨晓静; 周波; 王志国	2012	畜牧信息智能监测研究进展	Research progress on intelligent monitoring of animal husbandry information	中国农业科学	https://kns.cnki.net/kcms/detail/detail.aspx?FileName=ZNYK201214018&DbName=CJFQ2012
218	马跃	2012	从加拿大诉欧盟海豹制品禁令案看动物福利壁垒及其影响	Animal welfare barriers and their impact in the light of the Canada v. EU seal products ban case	对外经贸实务	https://kns.cnki.net/kcms/detail/detail.aspx?FileName=DWJW201201022&DbName=CJFQ2012
219	裴志花; 王开; 马红霞; 曲桂娟; 高云航	2012	运输应激及其对动物免疫功能影响的研究进展	Progress of research on transport stress and its impact on animal immune function	中国兽医杂志	https://kns.cnki.net/kcms/detail/detail.aspx?FileName=ZSYZ201201039&DbName=CJFQ2012
220	阮建女	2012	隐形贸易战视角下台州市农产品国际市场开拓对策研究	Research on Countermeasures for Developing the International Market of Agricultural Products in Taizhou City from the Perspective of Invisible Trade War	农业经济	https://kns.cnki.net/kcms/detail/detail.aspx?FileName=NYJJ201206050&DbName=CJFQ2012
221	阮建女	2012	基于隐形贸易战的农产品出口供应链优化研究	Research on the Optimization of Agricultural Products Export Supply Chain Based on Invisible Trade War	世界农业	https://kns.cnki.net/kcms/detail/detail.aspx?FileName=SJNY201206007&DbName=CJFQ2012
222	申丽; 马诣均; 李小琴; 马贺; 施正香	2012	我国现代养鸡设备生产应用现状与发展趋势	Current Situation and Development Trend of Modern Chicken Farming Equipment Production in China	中国家禽	https://kns.cnki.net/kcms/detail/detail.aspx?FileName=ZGJQ201208004&DbName=CJFQ2012
223	孙世民; 彭玉珊	2012	论优质猪肉供应链中养殖与屠宰加工环节的质量安全行为协调	On the Coordination of Quality and Safety Behavior between Farming and Slaughtering and Processing in the Supply Chain of Quality Pork	农业经济问题	https://kns.cnki.net/kcms/detail/detail.aspx?FileName=NJWT201203012&DbName=CJFQ2012
224	孙世民; 张媛媛; 张健如	2012	基于Logit-ISM模型的养猪场(户)良好质量安全行为实施意愿影响因素的实证分析	An empirical analysis of the factors influencing the willingness of pig farms (households) to implement good quality and safety behaviors based on the Logit-ISM model	中国农村经济	https://kns.cnki.net/kcms/detail/detail.aspx?FileName=ZNJJ201210005&DbName=CJFQ2012
225	田刚; 陈代文; 郑萍; 王立志; 余冰	2012	氧化应激与仔猪健康及其营养调控	Oxidative stress and piglet health and its nutritional regulation	饲料工业	https://kns.cnki.net/kcms/detail/detail.aspx?FileName=FEED201214018&DbName=CJFQ2012
226	田席荣; 刘素梅; 武杰; 潘青; 王飒爽; 刘玉涛	2012	廊坊地区笼养蛋鸡的福利	Welfare of caged laying hens in Langfang area	黑龙江畜牧兽医	https://kns.cnki.net/kcms/detail/detail.aspx?FileName=HLJX201211025&DbName=CJFQ2012
227	王松;倪迎冬;付文艳;赵茹茜;	2012	皮质酮对不同TI表型肉鸡生长、生理生化指标和福利状况的影响	Effect of corticosterone on growth, physiological and biochemical indicators and welfare status of broiler chickens with different TI phenotypes	畜牧与兽医	https://kns.cnki.net/kcms/detail/detail.aspx?FileName=XMYS2012S1075&DbName=CJFQ2012
228	吴林海; 卜凡; 朱淀	2012	消费者对含有不同质量安全信息可追溯猪肉的消费偏好分析	Analysis of consumer preferences for pork containing different traceable quality and safety information	中国农村经济	https://kns.cnki.net/kcms/detail/detail.aspx?FileName=ZNJJ201210004&DbName=CJFQ2012
229	徐立蛟; 贺喜; 成廷水	2012	膳食纤维在母猪营养中的应用	The application of dietary fibre in sow nutrition	饲料工业	https://kns.cnki.net/kcms/detail/detail.aspx?FileName=FEED201223005&DbName=CJFQ2012
230	颜志辉; 施正香; 王朝元; 许立新	2012	大跨度横向机械通风奶牛舍环境状况的分析与思考	Analysis and reflection on the environmental conditions of large span transverse mechanically ventilated dairy barns	中国畜牧杂志	https://kns.cnki.net/kcms/detail/detail.aspx?FileName=ZGXM201216012&DbName=CJFQ2012
231	杨通进	2012	人对动物难道没有道德义务吗——以归真堂活熊取胆事件为中心的讨论	Don't people have moral obligations to animals - A discussion centred on the live bear bile extraction incident in Guizhentang	探索与争鸣	https://kns.cnki.net/kcms/detail/detail.aspx?FileName=TSZM201205013&DbName=CJFQ2012
232	尹国安; 韦春波	2012	户外活动猪舍的设计和应用	Design and Application of Outdoor Activity Pig Barn	黑龙江畜牧兽医	https://kns.cnki.net/kcms/detail/detail.aspx?FileName=HLJX201205027&DbName=CJFQ2012
233	张春红; 丁忠庆; 徐晶; 姜举娟	2012	发酵床在有机猪养殖中的应用探讨	Discussion on the application of fermentation beds in organic pig breeding	黑龙江畜牧兽医	https://kns.cnki.net/kcms/detail/detail.aspx?FileName=HLJX201210013&DbName=CJFQ2012
234	张凡建; 李卫华; 郭秀山; 侯引绪; 王明利	2012	健康养殖——畜牧业可持续发展的金钥匙	Healthy breeding - the golden key to sustainable development of animal husbandry	黑龙江畜牧兽医	https://kns.cnki.net/kcms/detail/detail.aspx?FileName=HLJX201208003&DbName=CJFQ2012
235	张心壮; 孟庆翔; 李德勇; 任丽萍	2012	国内外肉牛福利及其研究进展	Welfare of beef cattle and its research progress at home and abroad	中国畜牧兽医	https://kns.cnki.net/kcms/detail/detail.aspx?FileName=GWXK201204061&DbName=CJFQ2012
236	张岩; 徐幸莲; 王鹏	2012	肉鸡宰前管理研究进展	Research progress on pre-slaughter management of broiler chickens	中国家禽	https://kns.cnki.net/kcms/detail/detail.aspx?FileName=ZGJQ201213017&DbName=CJFQ2012
237	赵冬青; 吴建平; 段淇斌	2012	生物发酵床养猪效能和猪肉营养成分影响研究	Research on the Effectiveness of Biofermented Bed Pig Farming and the Nutritional Composition of Pork	草业学报	https://kns.cnki.net/kcms/detail/detail.aspx?FileName=CYXB201202026&DbName=CJFQ2012
238	赵希彦;	2012	基于福利的新型多元化猪生产系统	A new diversified pig production system based on welfare	中国畜牧兽医	https://kns.cnki.net/kcms/detail/detail.aspx?FileName=GWXK201212060&DbName=CJFQ2012
239	赵英杰	2012	公众动物福利理念调研分析	Research and Analysis on the Public's Concept of Animal Welfare	东北林业大学学报	https://kns.cnki.net/kcms/detail/detail.aspx?FileName=DBLY201212036&DbName=CJFQ2012
240	赵育国; 史彬林; 闫素梅; 包利锋; 于萍; 刘晓静; 郭祎玮; 徐元庆	2012	拴系与散栏饲养方式对肉牛增重及营养物质消化影响的对比试验	A comparative study on the effects of tethered and free-range feeding methods on weight gain and nutrient digestion of beef cattle	畜牧与兽医	https://kns.cnki.net/kcms/detail/detail.aspx?FileName=XMYS201211011&DbName=CJFQ2012
241	赵育国; 史彬林; 闫素梅; 于萍; 刘晓静; 郭玮; 徐元庆; 许忠霞	2012	拴系与散栏饲养方式对肉牛屠宰性能及肉品质的影响	Effect of tethering and loose pen rearing on slaughter performance and meat quality of beef cattle	中国畜牧杂志	https://kns.cnki.net/kcms/detail/detail.aspx?FileName=ZGXM201209016&DbName=CJFQ2012
242	赵育国; 史彬林; 闫素梅; 张雄杰; 崔玉铭; 刘晓静; 郭祎玮	2012	北方地区夏季通风喷淋对肉牛增重、免疫及内分泌指标的影响	Effect of ventilation and spraying on weight gain, immunity and endocrine indexes of beef cattle in the northern region in summer	中国畜牧兽医	https://kns.cnki.net/kcms/detail/detail.aspx?FileName=GWXK201208067&DbName=CJFQ2012
243	朱高群; 何继红; 杨君宏; 朱海源	2012	尼卡巴嗪残留分析方法的研究进展	Progress in the analysis of nicarbazide residues	黑龙江畜牧兽医	https://kns.cnki.net/kcms/detail/detail.aspx?FileName=HLJX201223006&DbName=CJFQ2012
244	祖立闯; 沈志强; 李娇; 王艳; 王文秀	2012	兔病毒性出血症病毒VP60蛋白在诊断与亚单位疫苗应用中的研究进展	Progress in the study of rabbit viral haemorrhagic virus VP60 protein in the diagnosis and application of subunit vaccine	畜牧与兽医	https://kns.cnki.net/kcms/detail/detail.aspx?FileName=XMYS201209030&DbName=CJFQ2012
245	白裕兵; 浦华	2013	借鉴国际经验 构建中国畜产品质量安全保障体系	Building China's Livestock Product Quality and Safety Protection System by Drawing on International Experience	世界农业	https://kns.cnki.net/kcms/detail/detail.aspx?FileName=SJNY201309010&DbName=CJFQ2013
246	陈寿灿; 周婕	2013	论绿色宪政视野下权利主体范围的逐渐扩展	On the Gradual Expansion of the Scope of Rights Subjects under the Vision of Green Constitutionalism	新疆大学学报(哲学·人文社会科学版)	https://kns.cnki.net/kcms/detail/detail.aspx?FileName=XJDB201306013&DbName=CJFQ2013
247	黄继超; 王鹏; 徐幸莲; 张岩; 孙皓	2013	肉鸡宰前击晕研究进展	Research progress on pre-slaughter stunting of broiler chickens	食品科学	https://kns.cnki.net/kcms/detail/detail.aspx?FileName=SPKX201311071&DbName=CJFQ2013
248	李恒; 李腾飞; 王红英; 李保明	2013	我国蛋种鸡本交笼养模式应用现状与研究方向	The current situation and research direction of the application of the local cross-cage breeding model for egg breeders in China	中国家禽	https://kns.cnki.net/kcms/detail/detail.aspx?FileName=ZGJQ201304005&DbName=CJFQ2013
249	李怀政; 陈俊	2013	欧盟动物福利标准对我国肉类产品出口的影响	The Impact of EU Animal Welfare Standards on the Export of Meat Products in China	商业研究	https://kns.cnki.net/kcms/detail/detail.aspx?FileName=BUSI201302032&DbName=CJFQ2013
250	李腾飞; 李恒; 李保明; 王红英; 施正香	2013	自动化蛋鸡养殖设备研究现状及发展趋势	Research status and development trend of automatic egg breeding equipment	中国家禽	https://kns.cnki.net/kcms/detail/detail.aspx?FileName=ZGJQ201309004&DbName=CJFQ2013
251	李卫华; 李芳; 张颖; 魏荣; 孙映雪; 于丽萍	2013	动物防疫标准体系现状分析	Analysis of the current situation of animal epidemic prevention standard system	中国兽医杂志	https://kns.cnki.net/kcms/detail/detail.aspx?FileName=ZSYZ201304041&DbName=CJFQ2013
252	刘洪贵; 吕晶; 王超	2013	妊娠母猪群养模式成功与否的探讨	Discussion on the success or otherwise of the gestation sow group breeding model	家畜生态学报	https://kns.cnki.net/kcms/detail/detail.aspx?FileName=JCST201305019&DbName=CJFQ2013
253	刘洪贵; 王超; 包军	2013	户外饲养的两种民猪杂交初产母猪行为及生理指标的比较	Comparison of Behavioural and Physiological Indicators of Two Crossbred Minipig Primiparous Sows Raised Outdoors	中国畜牧杂志	https://kns.cnki.net/kcms/detail/detail.aspx?FileName=ZGXM201308015&DbName=CJFQ2013
254	刘会娟	2013	鸡舍内粉尘控制方法初探	A preliminary study on dust control methods in chicken coops	畜牧与兽医	https://kns.cnki.net/kcms/detail/detail.aspx?FileName=XMYS201310016&DbName=CJFQ2013
255	刘同海; 滕光辉; 付为森; 李卓	2013	基于机器视觉的猪体体尺测点提取算法与应用	Algorithm and application of machine vision based pig body measurement point extraction	农业工程学报	https://kns.cnki.net/kcms/detail/detail.aspx?FileName=NYGU201302024&DbName=CJFQ2013
256	孟丽辉; 张晓迪; 卢庆萍; 张宏福	2013	复合芽孢杆菌制剂对肉鸡福利的影响	Effect of Bacillus complex preparations on the welfare of broiler chickens	家畜生态学报	https://kns.cnki.net/kcms/detail/detail.aspx?FileName=JCST201311010&DbName=CJFQ2013
257	王文智; 武拉平	2013	城镇居民对猪肉的质量安全属性的支付意愿研究——基于选择实验(Choice Experiments)的分析	A study on urban residents' willingness to pay for quality and safety attributes of pork - an analysis based on Choice Experiments	农业技术经济	https://kns.cnki.net/kcms/detail/detail.aspx?FileName=NYJS201311003&DbName=CJFQ2013
258	王燕; 张磊	2013	WTO体制下动物福利措施的非歧视和必要性分析及发展困境——以加拿大诉欧盟《海豹禁令》案为视角	Analysis of non-discrimination and necessity of animal welfare measures under the WTO system and the development dilemma - A perspective of Canada v. EU Seal Ban case	国际经贸探索	https://kns.cnki.net/kcms/detail/detail.aspx?FileName=GJTS201307006&DbName=CJFQ2013
259	吴曙光; 詹新义; 王明镇; 王兴友; 钱宁	2013	基于动物福利的贵州小型猪饲养管理	Animal welfare-based feeding management of small pigs in Guizhou	黑龙江畜牧兽医	https://kns.cnki.net/kcms/detail/detail.aspx?FileName=HLJX201303051&DbName=CJFQ2013
260	许美芳; 齐珂珂; 胡向东	2013	MAP及其在动物营养与健康中的应用进展	Progress of MAP and its application in animal nutrition and health	浙江农业学报	https://kns.cnki.net/kcms/detail/detail.aspx?FileName=ZJNB201304045&DbName=CJFQ2013
261	许越; 王立国; 佟瞳; 秦萌; 魏峰	2013	发酵床猪舍饲养断奶仔猪效果试验	A trial on the effect of fermented bed pig housing for weaned piglets	黑龙江畜牧兽医	https://kns.cnki.net/kcms/detail/detail.aspx?FileName=HLJX201320057&DbName=CJFQ2013
262	严火其; 李义波; 尤晓霖; 张敏; 葛颖	2013	养殖企业从业人员“动物福利”社会态度研究	Research on social attitudes towards "animal welfare" among employees of farming enterprises	畜牧与兽医	https://kns.cnki.net/kcms/detail/detail.aspx?FileName=XMYS201308002&DbName=CJFQ2013
263	严火其; 李义波; 尤晓霖; 张敏; 刘志萍; 葛颖	2013	中国公众对“动物福利”社会态度的调查研究	A study on public attitudes towards "animal welfare" in China	南京农业大学学报(社会科学版)	https://kns.cnki.net/kcms/detail/detail.aspx?FileName=NJNS201303013&DbName=CJFQ2013
264	杨亮; 易渺; 熊本海	2013	饲喂设备在养猪业的应用	The application of feeding equipment in pig farming	中国农业科技导报	https://kns.cnki.net/kcms/detail/detail.aspx?FileName=NKDB201306031&DbName=CJFQ2013
265	杨培歌; 顾宪红	2013	应激对猪生产性能、行为及血液理化指标影响的研究进展	Research progress on the effects of stress on pig performance, behaviour and blood physicochemical indicators	中国畜牧兽医	https://kns.cnki.net/kcms/detail/detail.aspx?FileName=GWXK201301029&DbName=CJFQ2013
266	尹国安; 李想	2013	稻草型丰富环境对妊娠母猪行为及生理性状的影响	Effects of straw-type enriched environment on behaviour and physiological traits of gestating sows	广东农业科学	https://kns.cnki.net/kcms/detail/detail.aspx?FileName=GDNY201319045&DbName=CJFQ2013
267	尹国安; 孙国鹏	2013	农场动物福利的评估	Assessment of farm animal welfare	家畜生态学报	https://kns.cnki.net/kcms/detail/detail.aspx?FileName=JCST201305001&DbName=CJFQ2013
268	尹国安;孙国鹏;黄大鹏;	2013	少量添加稻草对生长猪福利的影响	The effect of small amounts of added rice straw on the welfare of growing pigs	中国畜牧杂志	https://kns.cnki.net/kcms/detail/detail.aspx?FileName=ZGXM201315026&DbName=CJFQ2013
269	余刚; 周忠凯; 秦竹; 顾洪如; 杨杰; 林家彬; 唐玉新; 汤赤; 陈俊	2013	传统猪舍的发酵床养殖设施改造	Modification of fermented bed farming facilities in traditional pig houses	江苏农业科学	https://kns.cnki.net/kcms/detail/detail.aspx?FileName=JSNY201302137&DbName=CJFQ2013
270	袁月明; 李喜武; 陈丽梅; 刘海枝; 王春野; 邱伟航	2013	健康养猪模式及设施设备研究进展	Progress in research on healthy pig farming models and facilities and equipment	吉林农业大学学报	https://kns.cnki.net/kcms/detail/detail.aspx?FileName=JLNY201306001&DbName=CJFQ2013
271	张俊玲; 包军	2013	运输影响猪福利和宰后肉质的要素分析	Analysis of factors affecting pig welfare and post-slaughter meat quality by transport	家畜生态学报	https://kns.cnki.net/kcms/detail/detail.aspx?FileName=JCST201306020&DbName=CJFQ2013
272	张敏	2013	动物福利的国际贸易保障制度与我国的立法对策	The International Trade Guarantee System of Animal Welfare and the Legislative Response in China	国际商务研究	https://kns.cnki.net/kcms/detail/detail.aspx?FileName=GJSJ201302007&DbName=CJFQ2013
273	郑彧	2013	归真堂事件反思:“动物福利主义”的因,“行政许可制度”的果	Reflections on the Guizhentang Incident: The Cause of "Animal Welfarism" and the Effect of "Administrative Licensing System	政治与法律	https://kns.cnki.net/kcms/detail/detail.aspx?FileName=ZHEN201301005&DbName=CJFQ2013
274	柴同杰;	2014	畜禽健康养殖与动物福利	Healthy Livestock Farming and Animal Welfare	中国家禽	https://kns.cnki.net/kcms/detail/detail.aspx?FileName=ZGJQ201422003&DbName=CJFQ2014
275	樊穗	2014	非贸易关注单边措施的法律争议问题	Non-trade concerns about the legal controversies of unilateral measures	政治与法律	https://kns.cnki.net/kcms/detail/detail.aspx?FileName=ZHEN201410008&DbName=CJFQ2014
276	葛慎锋; 李哲; 杨颖; 王虹; 刘长辉	2014	刍议改善动物福利的举措	Initiatives to improve animal welfare	中国兽医杂志	https://kns.cnki.net/kcms/detail/detail.aspx?FileName=ZSYZ201401042&DbName=CJFQ2014
277	韩天龙; 王敏; 赵瑞霞; 石岩; 李晓龙; 李志明; 胡明	2014	肉牛生产福利研究进展	Advances in beef cattle production welfare research	家畜生态学报	https://kns.cnki.net/kcms/detail/detail.aspx?FileName=JCST201403020&DbName=CJFQ2014
278	李剑虹; 闫辰; 杜晓彤; 张静; 李想; 包军	2014	宰前休息时间对肉鸡体重及肉质与福利的影响	Effects of pre-slaughter rest time on body weight and meat quality and welfare of broilers	贵州农业科学	https://kns.cnki.net/kcms/detail/detail.aspx?FileName=GATE201407032&DbName=CJFQ2014
279	李丽	2014	国外私营标准对我国出口的影响及对策建议	The Impact of Foreign Private Standards on China's Exports and Suggestions for Countermeasures	国际贸易	https://kns.cnki.net/kcms/detail/detail.aspx?FileName=GJMY201409006&DbName=CJFQ2014
280	李年琴	2014	食品供应链的企业社会责任分析	Analysis of Corporate Social Responsibility in the Food Supply Chain	上海农业学报	https://kns.cnki.net/kcms/detail/detail.aspx?FileName=SHLB201405027&DbName=CJFQ2014
281	李绍钰	2014	规模养殖环境对肉鸡健康及福利的影响	The impact of large-scale farming environment on broiler health and welfare	中国家禽	https://kns.cnki.net/kcms/detail/detail.aspx?FileName=ZGJQ201404002&DbName=CJFQ2014
282	刘功明; 孙京新; 徐幸莲; 黄明; 冯婷; 胡世杰; 乔昌明	2014	肉禽福利屠宰研究进展	Research Progress in Meat Poultry Welfare Slaughter	中国家禽	https://kns.cnki.net/kcms/detail/detail.aspx?FileName=ZGJQ201413014&DbName=CJFQ2014
283	刘合光; 秦富	2014	美国蛋鸡产业发展阶段、特征与展望	Stages, characteristics and prospects of the US egg industry	中国家禽	https://kns.cnki.net/kcms/detail/detail.aspx?FileName=ZGJQ201421002&DbName=CJFQ2014
284	刘江	2014	国际贸易保护主义的“泛伦理化”转向——基于ISO14000、SA8000和ISO26000的思考	The "Pan-Ethical" Turn of International Trade Protectionism - Reflections on ISO14000, SA8000 and ISO26000	商业时代	https://kns.cnki.net/kcms/detail/detail.aspx?FileName=SYJJ201432013&DbName=CJFQ2014
285	刘志	2014	系统论视野下的动物福利立法——兼谈传统法哲学的演进	Animal Welfare Legislation in a Systemic Perspective: The Evolution of Traditional Legal Philosophy	系统科学学报	https://kns.cnki.net/kcms/detail/detail.aspx?FileName=XTBZ201403021&DbName=CJFQ2014
286	闵成军; 朱志盈; 黄强力; 邹华锋; 贾自力	2014	生猪屠宰前动物福利措施对猪肉品质的影响	The Impact of Animal Welfare Measures on Pork Quality before Slaughter	黑龙江畜牧兽医	https://kns.cnki.net/kcms/detail/detail.aspx?FileName=HLJX201413082&DbName=CJFQ2014
287	漆彤	2014	动物福利与自由贸易之辩——评加拿大、挪威诉欧盟禁止海豹产品进口措施案	Animal Welfare and Free Trade: A Review of Canada and Norway v. EU Import Ban on Seal Products	厦门大学学报(哲学社会科学版)	https://kns.cnki.net/kcms/detail/detail.aspx?FileName=XMDS201402010&DbName=CJFQ2014
288	齐广海;岳洪源;武书庚;张海军;王晶;	2014	蛋鸡氨基酸营养的研究进展	Research Progress on Amino Acid Nutrition in Laying Hens	动物营养学报	https://kns.cnki.net/kcms/detail/detail.aspx?FileName=DWYX201410023&DbName=CJFQ2014
289	饶开晴; 赵松; 董传豪; 于雷	2014	试论加快我国动物福利保护立法的必要性	The need to speed up animal welfare protection legislation in China	动物医学进展	https://kns.cnki.net/kcms/detail/detail.aspx?FileName=DYJZ201409029&DbName=CJFQ2014
290	任晓丹; 张永	2014	奶牛跛行早期识别中奶牛行走速度的测量系统研究	Research on a system for measuring cow walking speed in the early identification of lameness in dairy cows	内蒙古农业大学学报(自然科学版)	https://kns.cnki.net/kcms/detail/detail.aspx?FileName=NMGM201406025&DbName=CJFQ2014
291	邵丹; 贺姣; 王强; 常玲玲; 施寿荣; 卜柱; 童海兵	2014	垫料厚度对黄羽肉鸡生产性能、免疫器官指数、血清生化指标和福利状况的影响	Effect of bedding thickness on production performance, immune organ index, serum biochemical index and welfare status of yellow-finned broiler chickens	动物营养学报	https://kns.cnki.net/kcms/detail/detail.aspx?FileName=DWYX201408042&DbName=CJFQ2014
292	沈明霞; 刘龙申; 闫丽; 陆明洲; 姚文; 杨晓静	2014	畜禽养殖个体信息监测技术研究进展	Research progress of individual information monitoring technology for livestock and poultry breeding	农业机械学报	https://kns.cnki.net/kcms/detail/detail.aspx?FileName=NYJX201410038&DbName=CJFQ2014
293	孙忠超; 贾幼陵	2014	论动物福利科学	On the science of animal welfare	动物医学进展	https://kns.cnki.net/kcms/detail/detail.aspx?FileName=DYJZ201412039&DbName=CJFQ2014
294	王常伟; 顾海英	2014	基于消费者层面的农场动物福利经济属性之检验:情感直觉或肉质关联?	Testing economic attributes of farm animal welfare at the consumer level: emotional intuitions or meat quality associations?	管理世界	https://kns.cnki.net/kcms/detail/detail.aspx?FileName=GLSJ201407009&DbName=CJFQ2014
295	王强; 卢建; 童海兵; 邵丹; 卜柱	2014	日龄差异对夏季蛋鸡舍环境及福利质量的影响	The effect of day-old differences on environmental and welfare quality of summer laying hens	江苏农业科学	https://kns.cnki.net/kcms/detail/detail.aspx?FileName=JSNY201409059&DbName=CJFQ2014
296	夏安琪; 陈丽; 李欣; 王国春; 张德权	2014	宰前处理对畜禽肉品质影响的研究进展	Progress in research on the effect of pre-slaughter treatment on meat quality of livestock and poultry	食品工业科技	https://kns.cnki.net/kcms/detail/detail.aspx?FileName=SPKJ201412090&DbName=CJFQ2014
297	尹靖东;李德发;	2014	猪肉质形成的分子机制与营养调控	Molecular mechanisms and nutritional regulation of meat quality in pigs	动物营养学报	https://kns.cnki.net/kcms/detail/detail.aspx?FileName=DWYX201410009&DbName=CJFQ2014
298	于浩; 宋莎莎; 丁壮	2014	不同饲养密度和日粮生物素添加水平对肉鸡生产性能与福利状态的影响	Effects of different feeding densities and dietary biotin addition levels on the performance and welfare status of broiler chickens	中国饲料	https://kns.cnki.net/kcms/detail/detail.aspx?FileName=SLGZ201416012&DbName=CJFQ2014
299	张桂英	2014	从欧美国家的动物保护立法分析动物的权利	Analysis of animal rights from animal protection legislation in Europe and the United States	中国海洋大学学报(社会科学版)	https://kns.cnki.net/kcms/detail/detail.aspx?FileName=ZGHZ201402014&DbName=CJFQ2014
300	张金秋; 马子力; 韩立秋; 卢宇; 苗晋锋; 侯继波	2014	牛磺酸对绿壳蛋鸡生长性能和健康状况相关指标的影响	Effect of taurine on growth performance and health status of green-shelled laying hens	南京农业大学学报	https://kns.cnki.net/kcms/detail/detail.aspx?FileName=NJNY201403022&DbName=CJFQ2014
301	朱晓彤; 刘连燕; 王丽娜; 束刚; 池树红; 江青艳	2014	不同降温措施和不同日龄放养模式对黄羽肉鸡行为的影响	Effects of different cooling measures and different day-old stocking patterns on the behaviour of yellow-chinned broilers	家畜生态学报	https://kns.cnki.net/kcms/detail/detail.aspx?FileName=JCST201406007&DbName=CJFQ2014
302	曹晓波; 张玉; 张燕; 廉建荣; 董清; 张朝辉; 列琼	2015	放牧模式下绵羊福利评价体系的构建	Construction of a welfare evaluation system for sheep under grazing pattern	家畜生态学报	https://kns.cnki.net/kcms/detail/detail.aspx?FileName=JCST201511013&DbName=CJFQ2015
303	陈益; 邢召; 徐其常	2015	微囊化药物在畜牧生产中的应用前景	Prospects for the application of microencapsulated drugs in livestock production	黑龙江畜牧兽医	https://kns.cnki.net/kcms/detail/detail.aspx?FileName=HLJX201512069&DbName=CJFQ2015
304	谌明蕾; 王桂霞	2015	动物福利:欧盟政策及对我国畜牧业的启示	Animal welfare: EU policies and implications for China's livestock industry	黑龙江畜牧兽医	https://kns.cnki.net/kcms/detail/detail.aspx?FileName=HLJX201524113&DbName=CJFQ2015
305	邓红雨; 郑立; 范佳英; 高腾云	2015	动物运输应激源与应激反应影响因子研究进展	Progress in research on stressors and stress response factors in animal transport	家畜生态学报	https://kns.cnki.net/kcms/detail/detail.aspx?FileName=JCST201505018&DbName=CJFQ2015
306	傅强	2015	动物有“福利”吗?——西方动物福利的政治经济学	Is there a "welfare" for animals? --The Political Economy of Animal Welfare in the West	国外社会科学	https://kns.cnki.net/kcms/detail/detail.aspx?FileName=GWSH201505005&DbName=CJFQ2015
307	顾宪红	2015	动物伦理与动物福利概述	An overview of animal ethics and animal welfare	兰州大学学报(社会科学版)	https://kns.cnki.net/kcms/detail/detail.aspx?FileName=LDSK201503009&DbName=CJFQ2015
308	郭桂环	2015	WTO框架下的动物福利与公共道德例外	Animal welfare and public moral exceptions under the WTO framework	河北法学	https://kns.cnki.net/kcms/detail/detail.aspx?FileName=HBFX201502014&DbName=CJFQ2015
309	郭桂环	2015	WTO体制下的动物福利与贸易自由——基于海豹产品案的思考	Animal Welfare and Freedom of Trade under the WTO System - Reflections on the Seal Products Case	政法论坛	https://kns.cnki.net/kcms/detail/detail.aspx?FileName=ZFLT201502012&DbName=CJFQ2015
310	郭欣; 严火其	2015	动物福利在英国发生的逻辑	The logic of animal welfare in the UK	科学与社会	https://kns.cnki.net/kcms/detail/detail.aspx?FileName=KXSY201502011&DbName=CJFQ2015
311	韩斐; 蔡珍珍; 孙秉利; 王菲菲; 李伟; 张光辉	2015	猪舍小环境与动物福利	Animal Welfare and the Small Environment of Pig Barns	黑龙江畜牧兽医	https://kns.cnki.net/kcms/detail/detail.aspx?FileName=HLJX201508016&DbName=CJFQ2015
312	韩纪琴; 张懿琳	2015	消费者对动物福利支付意愿影响因素的实证分析——以未去势猪肉为例	An empirical analysis of the factors influencing consumers' willingness to pay for animal welfare - an example of un-denuded pork	消费经济	https://kns.cnki.net/kcms/detail/detail.aspx?FileName=XFJY201501015&DbName=CJFQ2015
313	贺姣; 邵丹; 张珊; 施寿荣; 谢飞; 丁家桐; 童海兵	2015	丁酸钠对高密度饲养黄羽肉鸡生产性能、免疫器官指数和福利状况的影响	Effect of sodium butyrate on the productive performance, immune organ index and welfare status of yellow-finned broiler chickens reared at high density	中国家禽	https://kns.cnki.net/kcms/detail/detail.aspx?FileName=ZGJQ201505008&DbName=CJFQ2015
314	蒋劲松	2015	动物伦理学视野中的畜牧业	Animal husbandry in the perspective of animal ethics	兰州大学学报(社会科学版)	https://kns.cnki.net/kcms/detail/detail.aspx?FileName=LDSK201503008&DbName=CJFQ2015
315	李继仁; 胡霞玲	2015	猪人工授精中性行为的缺失与弥补	Missing and compensating for sexual behaviour in artificial insemination of pigs	畜牧与兽医	https://kns.cnki.net/kcms/detail/detail.aspx?FileName=XMYS201509013&DbName=CJFQ2015
316	李琴; 陈明君; 彭祥伟	2015	饲养方式对2～10周龄四川白鹅肉鹅生长性能、羽毛生长及腿部健康的影响	Effect of rearing practices on growth performance, feather growth and leg health of 2- to 10-week-old Sichuan white goose broiler geese	动物营养学报	https://kns.cnki.net/kcms/detail/detail.aspx?FileName=DWYX201507009&DbName=CJFQ2015
317	龙定彪; 刘作华; 林保忠; 杨飞云; 蒲施桦	2015	猪用福利咬链对育成猪行为影响的研究	Study on the effect of porcine welfare bite chains on the behaviour of breeding pigs	畜牧与兽医	https://kns.cnki.net/kcms/detail/detail.aspx?FileName=XMYS201508049&DbName=CJFQ2015
318	梅玮; 祁巨中; 刘英玉; 张晓红; 王志琴; 姚刚	2015	新疆北疆地区某集约化肉牛养殖场春季环境指标评价	Evaluation of spring environmental indicators in an intensive beef cattle farm in the northern Xinjiang region	中国畜牧兽医	https://kns.cnki.net/kcms/detail/detail.aspx?FileName=GWXK201507018&DbName=CJFQ2015
319	齐文涛	2015	中国古代动物养殖活动的伦理倾向	Ethical tendencies of animal breeding activities in ancient China	自然辩证法研究	https://kns.cnki.net/kcms/detail/detail.aspx?FileName=ZRBZ201510017&DbName=CJFQ2015
320	童海兵; 邵丹; 施寿荣; 王强	2015	蛋鸡福利研究现状与展望	Current status and prospects of research on egg welfare in hens	中国家禽	https://kns.cnki.net/kcms/detail/detail.aspx?FileName=ZGJQ201505001&DbName=CJFQ2015
321	王菲菲; 李伟; 孙秉利; 蔡珍珍; 韩斐; 解金辉; 张光辉	2015	农场动物福利与动物性食品安全	Farm animal welfare and animal-based food safety	家畜生态学报	https://kns.cnki.net/kcms/detail/detail.aspx?FileName=JCST201507021&DbName=CJFQ2015
322	王七苟	2015	我国农产品出口遭遇的贸易壁垒及解决路径分析	Analysis of trade barriers encountered by China's agricultural exports and the path to solve them	对外经贸实务	https://kns.cnki.net/kcms/detail/detail.aspx?FileName=DWJW201503012&DbName=CJFQ2015
323	王强; 童海兵; 邵丹; 施寿荣	2015	笼养蛋鸡福利的质量评分体系初探	A preliminary study on the quality scoring system of caged egg welfare	中国家禽	https://kns.cnki.net/kcms/detail/detail.aspx?FileName=ZGJQ201512016&DbName=CJFQ2015
324	王强; 童海兵; 邵丹; 施寿荣	2015	蛋鸡福利质量评分体系应用——蛋鸡场福利养殖质量评析	Application of quality scoring system for laying hen welfare - A review of the quality of laying hen farm welfare breeding	中国家禽	https://kns.cnki.net/kcms/detail/detail.aspx?FileName=ZGJQ201513019&DbName=CJFQ2015
325	王稳航; 徐倩倩; 刘婷; 贾鸿茭; 滕安国; 刘安军	2015	不同电压击晕对獭兔生理信号及宰后兔肉品质的影响	Effects of Different Voltage Strikes on Physiological Signals and Post-slaughter Rabbit Meat Quality in Otters	食品工业科技	https://kns.cnki.net/kcms/detail/detail.aspx?FileName=SPKJ201501019&DbName=CJFQ2015
326	席磊; 郭宏伟; 王永芬; 石志芳	2015	从人与自然和谐发展视角看畜禽福利化养殖的重要性	The importance of livestock welfare farming from the perspective of harmonious development between human beings and nature	家畜生态学报	https://kns.cnki.net/kcms/detail/detail.aspx?FileName=JCST201507022&DbName=CJFQ2015
327	肖卫东; 杜志雄	2015	家庭农场发展的荷兰样本:经营特征与制度实践	The Dutch Sample of Family Farm Development: Operational Characteristics and Institutional Practices	中国农村经济	https://kns.cnki.net/kcms/detail/detail.aspx?FileName=ZNJJ201502010&DbName=CJFQ2015
328	肖星星	2015	美国、欧盟动物福利立法的发展及借鉴	The development of animal welfare legislation in the USA and the EU and the lessons learned	世界农业	https://kns.cnki.net/kcms/detail/detail.aspx?FileName=SJNY201508022&DbName=CJFQ2015
329	辛海瑞; 熊本海; 潘晓花; 韩英东	2015	光照对快速生长型肉禽影响的研究进展	Progress of research on the effect of light on fast-growing meat birds	家畜生态学报	https://kns.cnki.net/kcms/detail/detail.aspx?FileName=JCST201510002&DbName=CJFQ2015
330	徐梦秋; 李永根	2015	调整人与自然关系之规范的合理性及其判定	The rationality of norms regulating the relationship between man and nature and their determination	自然辩证法通讯	https://kns.cnki.net/kcms/detail/detail.aspx?FileName=ZRBT201502021&DbName=CJFQ2015
331	杨柳; 李保明	2015	蛋鸡福利化养殖模式及技术装备研究进展	Progress in research on welfare farming model and technical equipment for egg-laying hens	农业工程学报	https://kns.cnki.net/kcms/detail/detail.aspx?FileName=NYGU201523029&DbName=CJFQ2015
332	远德龙; 于光辉; 孙朋朋; 宋春阳; 宋修瑜	2015	新型节能环保猪舍及其环境评价	New energy-saving and environment-friendly pig houses and their environmental evaluation	饲料工业	https://kns.cnki.net/kcms/detail/detail.aspx?FileName=FEED201501007&DbName=CJFQ2015
333	张璟; 倪国华; 张曼; 丁冬; 郑风田	2015	北京市生态农产品消费者的内部细分研究	Research on the internal segmentation of ecological agricultural products consumers in Beijing	林业经济	https://kns.cnki.net/kcms/detail/detail.aspx?FileName=LYJJ201511006&DbName=CJFQ2015
334	张兆顺	2015	浅析猪的福利养殖	An analysis of pig welfare farming	黑龙江畜牧兽医	https://kns.cnki.net/kcms/detail/detail.aspx?FileName=HLJX201520033&DbName=CJFQ2015
335	张重丽; 于应文; 付强国; 孙义; 侯扶江	2015	我国畜产品生产与贸易	Production and Trade of Livestock Products in China	草业学报	https://kns.cnki.net/kcms/detail/detail.aspx?FileName=CYXB201507019&DbName=CJFQ2015
336	赵骏; 倪竹	2015	动物福利政策在WTO规则下的拓展空间——经济、环境、文化间的冲突和协调	The scope for expansion of animal welfare policy under WTO rules - conflict and reconciliation between economy, environment and culture	吉林大学社会科学学报	https://kns.cnki.net/kcms/detail/detail.aspx?FileName=JLDB201505009&DbName=CJFQ2015
337	甄少波; 刘奕忍; 郭慧媛; 潘腾; 任发政	2015	运输季节对生猪应激及猪肉品质的影响	The influence of transport season on pig stress and pork quality	农业工程学报	https://kns.cnki.net/kcms/detail/detail.aspx?FileName=NYGU201501044&DbName=CJFQ2015
338	郑灿财; 黄艳玲	2015	从动物福利角度看耳标佩戴中的问题及建议	Problems and suggestions in ear tag wearing from the perspective of animal welfare	黑龙江畜牧兽医	https://kns.cnki.net/kcms/detail/detail.aspx?FileName=HLJX201508026&DbName=CJFQ2015
339	郑卫欣	2015	山东省现代畜牧业生态化循环发展路径研究	Research on the path of ecological and circular development of modern animal husbandry in Shandong Province	农业经济	https://kns.cnki.net/kcms/detail/detail.aspx?FileName=NYJJ201509009&DbName=CJFQ2015
340	周明; 张永云; 罗忠宝; 胡忠梅	2015	饲养密度对猪行为表现和福利水平的影响	Effect of feeding density on pig behavioural performance and welfare level	黑龙江畜牧兽医	https://kns.cnki.net/kcms/detail/detail.aspx?FileName=HLJX201503029&DbName=CJFQ2015
341	白皓; 孙研研; 陈继兰	2016	喙畸形研究进展	Advances in the study of beak deformities	畜牧兽医学报	https://kns.cnki.net/kcms/detail/detail.aspx?FileName=XMSY201603001&DbName=CJFQ2016
342	曹晓波; 张玉; 张燕	2016	舍饲绵羊福利评价体系的研究	Research on the welfare evaluation system of sheep in sheep feeding	中国畜牧杂志	https://kns.cnki.net/kcms/detail/detail.aspx?FileName=ZGXM201601017&DbName=CJFQ2016
343	陈继兰	2016	白羽肉鸡笼养研究现状与发展趋势	Research status and development trend of white feather broiler cage breeding	中国家禽	https://kns.cnki.net/kcms/detail/detail.aspx?FileName=ZGJQ201618001&DbName=CJFQ2016
344	邓奇风; 毛宏祥; 冯泽猛; 高凤仙; 印遇龙	2016	我国农场动物福利的研究现状与展望	Current status and outlook of research on farm animal welfare in China	家畜生态学报	https://kns.cnki.net/kcms/detail/detail.aspx?FileName=JCST201611002&DbName=CJFQ2016
345	付琳	2016	法经济学视角下中国动物保护立法困境	The dilemma of Chinese animal protection legislation from the perspective of law and economics	学术探索	https://kns.cnki.net/kcms/detail/detail.aspx?FileName=YXST201612014&DbName=CJFQ2016
346	顾宪红; 张俊玲	2016	母猪电子群养系统和个体限位栏系统繁殖性能及动物福利水平对比分析	A comparative analysis of reproductive performance and animal welfare level of sow electronic group rearing system and individual confinement system	畜牧兽医学报	https://kns.cnki.net/kcms/detail/detail.aspx?FileName=XMSY201606014&DbName=CJFQ2016
347	顾招兵; 杨舒黎	2016	母猪散养圈栏及防压构件设计的研究进展	Research progress in the design of sow free-range pens and crush-proof components	黑龙江畜牧兽医	https://kns.cnki.net/kcms/detail/detail.aspx?FileName=HLJX201624031&DbName=CJFQ2016
348	黄雯怡; 王国聘	2016	西方动物伦理思想的演进、困境和展望	The Evolution, Dilemmas and Prospects of Western Animal Ethics Thought	南京社会科学	https://kns.cnki.net/kcms/detail/detail.aspx?FileName=NJSH201606010&DbName=CJFQ2016
349	黄燕	2016	基于动物福利壁垒谈企业社会责任的扩展	The extension of corporate social responsibility based on animal welfare barriers	黑龙江畜牧兽医	https://kns.cnki.net/kcms/detail/detail.aspx?FileName=HLJX201612005&DbName=CJFQ2016
350	季邦; 王春光; 刘涛	2016	我国生猪饲喂设备的研究现状及发展趋势	Research Status and Development Trend of Pig Feeding Equipment in China	黑龙江畜牧兽医	https://kns.cnki.net/kcms/detail/detail.aspx?FileName=HLJX201614018&DbName=CJFQ2016
351	姜殿玉; 邵亚斌; 朱晓阳; 张盛开	2016	一种公理化负智猪博弈与相关环境控制的定量问题研究	A quantitative problem study of an axiomatized negative intelligence pig game and related environmental control	系统工程	https://kns.cnki.net/kcms/detail/detail.aspx?FileName=GCXT201610009&DbName=CJFQ2016
352	荆晓燕; 王利华	2016	提高毛皮动物福利的技术	Techniques to improve the welfare of fur-bearing animals	黑龙江畜牧兽医	https://kns.cnki.net/kcms/detail/detail.aspx?FileName=HLJX201612001&DbName=CJFQ2016
353	荆晓燕; 武惕; 黄江涛; 王超; 王利华	2016	环境富集对毛皮动物生产的影响	The impact of environmental enrichment on furbearer production	黑龙江畜牧兽医	https://kns.cnki.net/kcms/detail/detail.aspx?FileName=HLJX201603066&DbName=CJFQ2016
354	邝哲师; 潘木水; 黄静; 梁祖满; 罗秋兰; 苏记良; 张晓波	2016	发酵床生态养殖模式及其在蛋鸡中的应用	Fermented bed ecological farming model and its application in egg-laying hens	中国家禽	https://kns.cnki.net/kcms/detail/detail.aspx?FileName=ZGJQ201621014&DbName=CJFQ2016
355	李和平; 林仁堂	2016	对我国鹿福利的建议及其相应内容的探讨	Recommendations for deer welfare in China and their corresponding contents	黑龙江畜牧兽医	https://kns.cnki.net/kcms/detail/detail.aspx?FileName=HLJX201607069&DbName=CJFQ2016
356	刘素利; 雷胡龙; 陆乃升; 薛云; 姜雪元; 姚文; 夏东	2016	日粮粗纤维对妊娠母猪福利行为和类固醇激素的影响	Effects of dietary crude fibre on welfare behaviour and steroid hormones in gestating sows	畜牧与兽医	https://kns.cnki.net/kcms/detail/detail.aspx?FileName=XMYS201606012&DbName=CJFQ2016
357	卢凌霄; 李太平	2016	国外发展环境友好型食品消费的经验与启示	The experience and inspiration of developing environment-friendly food consumption abroad	食品科学	https://kns.cnki.net/kcms/detail/detail.aspx?FileName=SPKX201607044&DbName=CJFQ2016
358	马淑梅; 孙研研; 李冬立; 李云雷; 陈超; 李复煌; 郭艳丽; 陈继兰	2016	不同光谱组合LED灯对白羽肉鸡生长、免疫力、屠宰性能和福利的影响	Effects of different spectral combinations of LED lights on growth, immunity, slaughter performance and welfare of white feather broiler chickens	畜牧兽医学报	https://kns.cnki.net/kcms/detail/detail.aspx?FileName=XMSY201610012&DbName=CJFQ2016
359	毛涛涛; 滕光辉; 李志忠; 白士宝	2016	基于LabVIEW平台的蛋鸡栖架分布监测系统设计与实现	Design and implementation of a LabVIEW platform-based system for monitoring the perch distribution of laying hens	农业工程学报	https://kns.cnki.net/kcms/detail/detail.aspx?FileName=NYGU201606023&DbName=CJFQ2016
360	孟丽辉; 李聪; 卢庆萍; 张宏福; 马金霞	2016	不同氨气浓度对肉鸡福利的影响	Effects of different ammonia concentrations on the welfare of broiler chickens	畜牧兽医学报	https://kns.cnki.net/kcms/detail/detail.aspx?FileName=XMSY201608007&DbName=CJFQ2016
361	彭健	2016	丹麦猪营养与管理技术及其对中国养猪业的启示	Danish pig nutrition and management technology and its inspiration for the Chinese pig industry	饲料工业	https://kns.cnki.net/kcms/detail/detail.aspx?FileName=FEED201621001&DbName=CJFQ2016
362	钱蓉; 詹凯; 王重龙	2016	基于机器视觉技术的动物行为自动识别和分类	Automatic identification and classification of animal behaviour based on machine vision technology	中国家禽	https://kns.cnki.net/kcms/detail/detail.aspx?FileName=ZGJQ201603014&DbName=CJFQ2016
363	孙世民; 张园园; 彭玉珊	2016	基于生产与监管的畜产品质量控制机制研究	Research on the quality control mechanism of livestock products based on production and supervision	农业经济问题	https://kns.cnki.net/kcms/detail/detail.aspx?FileName=NJWT201605005&DbName=CJFQ2016
364	涂金敏; 叶健; 傅金銮; 王爱国	2016	电子母猪群养系统下母猪妊娠期体表损伤以及行为学的研究	Study of sow surface damage and behaviour during gestation in an electronic sow herd system	中国畜牧杂志	https://kns.cnki.net/kcms/detail/detail.aspx?FileName=ZGXM201612021&DbName=CJFQ2016
365	王常伟; 顾海英	2016	动物福利认知与居民食品安全	Animal Welfare Perception and Food Safety of Residents	财经研究	https://kns.cnki.net/kcms/detail/detail.aspx?FileName=CJYJ201612002&DbName=CJFQ2016
366	王强; 童海兵; 邵丹; 施寿荣; 胡艳	2016	浅析肉鸡福利养殖质量评分体系	An analysis of quality scoring system for broiler welfare farming	中国家禽	https://kns.cnki.net/kcms/detail/detail.aspx?FileName=ZGJQ201608018&DbName=CJFQ2016
367	卫秀余; 沈强; 李守刚; 瞿慧; 余红梅	2016	猪口腔液与血清中猪瘟、蓝耳病、口蹄疫、伪狂犬抗体检测结果比较	Comparison of antibodies to swine fever, blue ear disease, foot-and-mouth disease and pseudorabies in pig oral fluid and serum	畜牧与兽医	https://kns.cnki.net/kcms/detail/detail.aspx?FileName=XMYS201609046&DbName=CJFQ2016
368	谢宝财; 夏博; 刘斌; 刘兆军; 邓昌海; 杨公社; 史新娥	2016	我国在母猪福利方面存在的主要问题及改进措施	Main problems and improvement measures in sow welfare in China	家畜生态学报	https://kns.cnki.net/kcms/detail/detail.aspx?FileName=JCST201610016&DbName=CJFQ2016
369	宣传忠; 马彦华; 武佩; 张丽娜; 郝敏; 张曦宇	2016	基于声信号特征加权的设施养殖羊行为分类识别	Behavioural classification identification of facility-farmed sheep based on weighted acoustic signal features	农业工程学报	https://kns.cnki.net/kcms/detail/detail.aspx?FileName=NYGU201619027&DbName=CJFQ2016
370	薛菲; 朱宇旌; 李方方; 郑丽莉; 张勇	2016	围产期饲料风味剂印迹训练改善断奶仔猪健康和福利的研究进展	Research progress of perinatal feed flavoring agent imprinting training to improve weaning piglet health and welfare	黑龙江畜牧兽医	https://kns.cnki.net/kcms/detail/detail.aspx?FileName=HLJX201607020&DbName=CJFQ2016
371	闫丽; 沈明霞; 刘龙申; 陆明洲	2016	猪行为自动监测技术研究现状与展望	Research status and outlook of automatic pig behaviour monitoring technology	江苏农业科学	https://kns.cnki.net/kcms/detail/detail.aspx?FileName=JSNY201602007&DbName=CJFQ2016
372	杨帆; 梁思成; 郭爱伟; 周杰珑; 陈粉粉	2016	基于SketchUp平台的城市庭院鸡舍设计研究	Research on the design of urban courtyard chicken coops based on SketchUp platform	中国家禽	https://kns.cnki.net/kcms/detail/detail.aspx?FileName=ZGJQ201617008&DbName=CJFQ2016
373	张珂; 吴志明; 闫若潜; 赵雪丽; 盛敏; 刘光辉; 李勤楠; 李宁; 刘阳利; 李方方	2016	奶牛养殖场生物安全体系建设的现状、问题及对策	The current situation, problems and countermeasures of biosecurity system construction in dairy farms	动物医学进展	https://kns.cnki.net/kcms/detail/detail.aspx?FileName=DYJZ201607022&DbName=CJFQ2016
374	张校军; 顾宪红	2016	音乐对动物福利水平的影响	The impact of music on animal welfare level	家畜生态学报	https://kns.cnki.net/kcms/detail/detail.aspx?FileName=JCST201603016&DbName=CJFQ2016
375	赵春平; 昝林森	2016	肉牛去势技术研究进展	Research progress of beef cattle depopulation technology	家畜生态学报	https://kns.cnki.net/kcms/detail/detail.aspx?FileName=JCST201602019&DbName=CJFQ2016
376	朱洪龙; 杨杰; 李健; 潘孝青; 秦枫; 周忠凯; 冯国兴; 顾洪如	2016	两种饲养方式下仔猪生产性能、行为和唾液皮质醇水平的对比分析	Comparative analysis of piglet production performance, behaviour and salivary cortisol levels in two rearing methods	中国农业科学	https://kns.cnki.net/kcms/detail/detail.aspx?FileName=ZNYK201607014&DbName=CJFQ2016
377	朱洪龙; 杨杰; 徐小波; 潘孝青; 秦枫; 李健; 徐业飞; 周晓云; 顾洪如	2016	饲养方式对猪宰前生理行为、胴体性质及肉品质的影响	Effects of feeding methods on physiological behaviour, carcass properties and meat quality of pigs before slaughter	中国农业科学	https://kns.cnki.net/kcms/detail/detail.aspx?FileName=ZNYK201622016&DbName=CJFQ2016
378	白军; 刘淑红; 范领斌; 赵晶	2017	从PQA PLUS看中美养猪的差异	Differences in pig farming between the US and China from PQA PLUS	动物医学进展	https://kns.cnki.net/kcms/detail/detail.aspx?FileName=DYJZ201707022&DbName=CJFQ2017
379	陈桂鹏; 郑立平; 严志雁; 周军; 丁建	2017	基于CC2541的生猪光电式心率测量方法研究	Research on the CC2541-based photoelectric heart rate measurement method for pigs	南方农业学报	https://kns.cnki.net/kcms/detail/detail.aspx?FileName=GXNY201707030&DbName=CJFQ2017
380	陈昭辉; 刘玉欢; 吴中红; 王美芝; 刘继军; 杨食堂	2017	饲养密度对饲养环境及肉牛生产性能的影响	Influence of feeding density on the feeding environment and production performance of beef cattle	农业工程学报	https://kns.cnki.net/kcms/detail/detail.aspx?FileName=NYGU201719030&DbName=CJFQ2017
381	杜明	2017	WTO框架下公共道德例外条款的泛化解读及其体系性影响	A generalized interpretation of the public morality exception clause under the WTO framework and its systemic impact	清华法学	https://kns.cnki.net/kcms/detail/detail.aspx?FileName=QHFX201706011&DbName=CJFQ2017
382	杜晓冬; 滕光辉	2017	蛋鸡声音信号去噪方法对比分析	Comparative analysis of sound signal denoising methods for laying hens	农业机械学报	https://kns.cnki.net/kcms/detail/detail.aspx?FileName=NYJX201712040&DbName=CJFQ2017
383	韩晓萍; 赵品; 刘林秀; 季华员; 邹志恒; 黄江南; 韦启鹏	2017	我国水禽业发展现状及可持续发展对策	The current situation of China's waterfowl industry and countermeasures for sustainable development	黑龙江畜牧兽医	https://kns.cnki.net/kcms/detail/detail.aspx?FileName=HLJX201708006&DbName=CJFQTEMP
384	何航; 熊子标; 首雅潇; 王映丽; 谢和芳	2017	动物福利研究现状	Current status of animal welfare research	家畜生态学报	https://kns.cnki.net/kcms/detail/detail.aspx?FileName=JCST201711002&DbName=CJFQ2017
385	靳敏; 王春光; 李海军; 宗哲英	2017	猪舍环境监控系统的研究现状及其发展趋势	The current situation of research on environmental monitoring system of pig house and its development trend	黑龙江畜牧兽医	https://kns.cnki.net/kcms/detail/detail.aspx?FileName=HLJX201709016&DbName=CJFQ2017
386	李富宽; 杨燕; 吕慎金	2017	影响母畜发情因素及其内分泌机理的研究进展	Research progress on factors affecting estrus in female animals and its endocrine mechanism	中国畜牧杂志	https://kns.cnki.net/kcms/detail/detail.aspx?FileName=ZGXM201708003&DbName=CJFQ2017
387	李淦;顾宪红;	2017	动物福利思想的起源及其发展研究	A study of the origins of animal welfare thinking and its development	家畜生态学报	https://kns.cnki.net/kcms/detail/detail.aspx?FileName=JCST201705001&DbName=CJFQ2017
388	李若玺; 梅洋; 刘文静; 王笑笑; 高腾云	2017	不同材料的漏缝地板对羊舍环境及湖羊行为的影响	The effects of different materials of leaky flooring on the environment of sheep housing and the behaviour of lake sheep	黑龙江畜牧兽医	https://kns.cnki.net/kcms/detail/detail.aspx?FileName=HLJX201707002&DbName=CJFQ2017
389	李绍钰; 徐彬; 魏凤仙	2017	饲养密度对肉鸡生产性能及福利指标的影响	The influence of rearing density on the production performance and welfare index of broiler chickens	中国家禽	https://kns.cnki.net/kcms/detail/detail.aspx?FileName=ZGJQ201720001&DbName=CJFQ2017
390	李伟; 龙定彪; 曾雅琼; 刘作华	2017	浅析猪舍饲环境丰富度现状及发展方向	An analysis of the current situation and development direction of environmental enrichment in pig housing	中国畜牧杂志	https://kns.cnki.net/kcms/detail/detail.aspx?FileName=ZGXM201708024&DbName=CJFQ2017
391	李霞	2017	我国毛皮动物取皮方式的法律规制研究——基于动物福利视角	Research on the Legal Regulation of Fur Animals' Skin Taking Methods in China - Based on Animal Welfare Perspective	黑龙江畜牧兽医	https://kns.cnki.net/kcms/detail/detail.aspx?FileName=HLJX201716105&DbName=CJFQ2017
392	李晓凤; 夏先林; 王昕	2017	林下规模化生态养殖模式研究进展	Research progress of ecological breeding mode in the forest on a large scale	家畜生态学报	https://kns.cnki.net/kcms/detail/detail.aspx?FileName=JCST201703015&DbName=CJFQ2017
393	李岩; 詹凯; 李俊营; 刘伟; 马瑞钰; 刘盛南; 韩涛; 李绍全; 王少林	2017	不同配种模式对慢羽系淮南麻黄鸡产蛋性能、蛋品质和福利水平的影响	Effects of different breeding patterns on the egg production performance, egg quality and welfare level of slow-feathered Huainan Mahua chickens	畜牧与兽医	https://kns.cnki.net/kcms/detail/detail.aspx?FileName=XMYS201711004&DbName=CJFQ2017
394	刘帅;李军延;	2017	我国动物环境丰富研究论文的文献计量分析	A bibliometric analysis of animal environmental enrichment research papers in China	中国比较医学杂志	https://kns.cnki.net/kcms/detail/detail.aspx?FileName=ZGDX201701012&DbName=CJFQ2017
395	马小明; 李颖康	2017	宁夏羊产业发展现状	The current situation of sheep industry development in Ningxia	黑龙江畜牧兽医	https://kns.cnki.net/kcms/detail/detail.aspx?FileName=HLJX201712023&DbName=CJFQ2017
396	毛衍伟; 张一敏; 朱立贤; 高淑娟; 郝剑刚; 罗欣	2017	澳大利亚牛肉安全、品质控制技术和销售策略及对我国牛肉工业的启示	Safety, quality control technology and marketing strategy of Australian beef and its implications for China's beef industry	食品工业科技	https://kns.cnki.net/kcms/detail/detail.aspx?FileName=SPKJ201723057&DbName=CJFQ2017
397	孟超英; 王佳; 陈红茜; 李辉; 张雪彬	2017	基于分布式对象的蛋鸡舍设施养殖数字化智能监测系统	Digital intelligent monitoring system of egg house facilities breeding based on distributed objects	农业机械学报	https://kns.cnki.net/kcms/detail/detail.aspx?FileName=NYJX201710037&DbName=CJFQ2017
398	石雷; 孙研研; 李云雷; 陈超; 陈余; 陈继兰	2017	不同光照节律对AA肉鸡生产性能、胴体性能和福利的影响	Effects of different light rhythms on production performance, carcass performance and welfare of AA broiler chickens	家畜生态学报	https://kns.cnki.net/kcms/detail/detail.aspx?FileName=JCST201707007&DbName=CJFQ2017
399	石志芳; 姬真真; 席磊	2017	中国生猪健康养殖特点及对策分析	Analysis of the characteristics and countermeasures of healthy pig breeding in China	家畜生态学报	https://kns.cnki.net/kcms/detail/detail.aspx?FileName=JCST201710002&DbName=CJFQ2017
400	孙永波; 王亚; 萨仁娜; 张宏福	2017	肉鸡福利评价指标研究进展	Research progress on welfare evaluation indicators for broiler chickens	动物营养学报	https://kns.cnki.net/kcms/detail/detail.aspx?FileName=DWYX201712005&DbName=CJFQ2017
401	汪开英; 赵晓洋; 何勇	2017	畜禽行为及生理信息的无损监测技术研究进展	Advances in non-destructive monitoring technology of livestock and poultry behavioural and physiological information	农业工程学报	https://kns.cnki.net/kcms/detail/detail.aspx?FileName=NYGU201720025&DbName=CJFQ2017
402	王芳; 谢书宇; 潘源虎; 瞿玮; 戴梦红; 黄玲利	2017	畜禽坏死性肠炎防制研究进展	Advances in Prevention and Control of Necrotizing Enteritis in Livestock and Poultry	中国畜牧兽医	https://kns.cnki.net/kcms/detail/detail.aspx?FileName=GWXK201707032&DbName=CJFQ2017
403	王继洋; 王艳; 彭志锋; 杨霞	2017	鸭源鸡杆菌相关致病因子研究进展	Progress in the research of pathogenic factors related to Chickens bacillus of duck origin	中国兽医学报	https://kns.cnki.net/kcms/detail/detail.aspx?FileName=ZSYX201708035&DbName=CJFQ2017
404	王树华; 韩一超	2017	不同饲养模式对群养初产母猪血清生殖激素水平的影响	Effects of different feeding patterns on serum reproductive hormone levels in group-fed primiparous sows	畜牧与兽医	https://kns.cnki.net/kcms/detail/detail.aspx?FileName=XMYS201701011&DbName=CJFQ2017
405	熊霞; 杨朝武; 杜华锐; 刘贺贺; 李晴云; 张增荣; 邱莫寒	2017	饲养密度对鸭生产性能、健康与福利影响的研究进展	Advances in research on the effects of feeding density on duck production performance, health and welfare	中国家禽	https://kns.cnki.net/kcms/detail/detail.aspx?FileName=ZGJQ201716009&DbName=CJFQ2017
406	胥蕾; 张海军; 王志跃; 齐广海	2017	家禽宰前致晕的进展:Ⅰ国际新标准	Advances in pre-slaughter stunting in poultry: I. New international standards	中国畜牧杂志	https://kns.cnki.net/kcms/detail/detail.aspx?FileName=ZGXM201703021&DbName=CJFQ2017
407	胥蕾; 张海军; 王志跃; 齐广海	2017	家禽宰前致晕的进展:Ⅱ致晕方法	Advances in pre-slaughter stunning in poultry: II Methods of stunning	中国畜牧杂志	https://kns.cnki.net/kcms/detail/detail.aspx?FileName=ZGXM201704027&DbName=CJFQ2017
408	胥蕾; 张海军; 王志跃; 齐广海	2017	家禽宰前致晕的进展:Ⅲ机理及相关动物福利评价方法	Advances in Poultry Pre-slaughter Halos: III Mechanisms and Related Animal Welfare Assessment Methods	中国畜牧杂志	https://kns.cnki.net/kcms/detail/detail.aspx?FileName=ZGXM201705021&DbName=CJFQ2017
409	严火其; 郭欣	2017	科学与伦理的融合——以动物福利科学兴起为主的研究	The integration of science and ethics - a study focusing on the emergence of animal welfare science	自然辩证法通讯	https://kns.cnki.net/kcms/detail/detail.aspx?FileName=ZRBT201706013&DbName=CJFQ2017
410	杨存志; 贺刚; 尧李慧; 李源源	2017	全自走牛舍清洁机器人的设计	Design of a fully self-propelled cattle barn cleaning robot	农机化研究	https://kns.cnki.net/kcms/detail/detail.aspx?FileName=NJYJ201705017&DbName=CJFQ2017
411	杨柳; 李保明	2017	蛋鸡栖架立体散养系统研究的发展趋势与问题	Development trends and issues in research on three-dimensional free-range systems for egg-laying hens on perches	中国畜牧杂志	https://kns.cnki.net/kcms/detail/detail.aspx?FileName=ZGXM201703036&DbName=CJFQ2017
412	杨义风; 王桂霞; 朱媛媛	2017	欧盟农场动物福利养殖的保障措施及对中国的启示——基于养殖业转型视角	Safeguards for animal welfare farming in the EU and implications for China - A perspective based on the transformation of the farming industry	世界农业	https://kns.cnki.net/kcms/detail/detail.aspx?FileName=SJNY201710027&DbName=CJFQ2017
413	杨宇; 龚萍; 叶胜强; 王丽霞; 邓兵; 凌明湖; 陈星; 胡振华; 钱运国	2017	间接ELISA法鉴定鸭胚性别	Sex identification of duck embryos by indirect ELISA	中国家禽	https://kns.cnki.net/kcms/detail/detail.aspx?FileName=ZGJQ201713013&DbName=CJFQ2017
414	张海迪; 吴志明; 班付国; 闫若潜; 曹伟伟; 赵雪丽; 张旭; 高岭; 李方方	2017	规模羊场生物安全体系的建设	The construction of biosecurity system for large-scale sheep farms	黑龙江畜牧兽医	https://kns.cnki.net/kcms/detail/detail.aspx?FileName=HLJX201722024&DbName=CJFQ2017
415	张宏福; 李绍钰; 占秀安; 陈继兰; 逯岩	2017	肉鸡生产与环境控制研究最新进展	Recent advances in broiler production and environmental control research	中国家禽	https://kns.cnki.net/kcms/detail/detail.aspx?FileName=ZGJQ201713001&DbName=CJFQ2017
416	张曦宇; 宣传忠; 武佩; 张丽娜; 马彦华	2017	基于声信号的畜禽行为信息监测研究进展	Progress in research on monitoring livestock behavioural information based on acoustic signals	黑龙江畜牧兽医	https://kns.cnki.net/kcms/detail/detail.aspx?FileName=HLJX201711014&DbName=CJFQ2017
417	张扬; 陈博雯; 卞友庆; 王兆山; 徐琪; 常国斌; 陈国宏	2017	噪声对肉鸭内脏组织热休克蛋白mRNA转录的影响	Effect of noise on the transcription of heat shock protein mRNA in visceral tissues of broiler ducks	浙江农业学报	https://kns.cnki.net/kcms/detail/detail.aspx?FileName=ZJNB201711004&DbName=CJFQ2017
418	张振玲; 李云龙; 薛忠; 孙朋; 徐海飞	2017	我国规模猪场仔猪福利问题与对策	Problems and countermeasures of piglet welfare in China's large-scale pig farms	家畜生态学报	https://kns.cnki.net/kcms/detail/detail.aspx?FileName=JCST201709017&DbName=CJFQ2017
419	郑微微; 沈贵银	2017	我国农场动物福利养殖经济效益评价——以内蒙古富川饲料科技股份有限公司为例	Evaluation of the economic benefits of farm animal welfare breeding in China: an example from Inner Mongolia Fuchuan Feed Technology Co.	江苏农业科学	https://kns.cnki.net/kcms/detail/detail.aspx?FileName=JSNY201721100&DbName=CJFQ2017
420	白士宝; 滕光辉	2018	栖架养殖模式下蛋鸡体重实时监测系统设计	Design of a real-time monitoring system for egg weight under perch breeding mode	中国农业大学学报	https://kns.cnki.net/kcms/detail/detail.aspx?FileName=NYDX201803008&DbName=CJFQ2018
421	曾德斌; 许江淳; 陆万荣; 杨杰超	2018	基于机器视觉的无应激羊只体尺测量及体质量预估	Stress-free sheep body size measurement and body mass prediction based on machine vision	中国农机化学报	https://kns.cnki.net/kcms/detail/detail.aspx?FileName=GLJH201809014&DbName=CJFQ2018
422	董华发; 徐玉婷; 曾晓房; 陈海光	2018	肉鸽福利屠宰研究进展	Research progress on welfare slaughter of meat pigeons	中国家禽	https://kns.cnki.net/kcms/detail/detail.aspx?FileName=ZGJQ201817010&DbName=CJFQ2018
423	杜晓冬; 曹晏飞; 滕光辉	2018	基于图像和声音技术的种鸡舍内异常事件监测方法	A method for monitoring abnormal events in breeder houses based on image and sound technology	中国农业大学学报	https://kns.cnki.net/kcms/detail/detail.aspx?FileName=NYDX201812015&DbName=CJFQ2018
424	高航; 袁雄坤; 姜丽丽; 王军军; 臧建军	2018	猪舍环境参数研究综述	A Review of Research on Environmental Parameters in Pig Barns	中国农业科学	https://kns.cnki.net/kcms/detail/detail.aspx?FileName=ZNYK201816018&DbName=CJFQ2018
425	侯永清; 武振龙; 王根虎; 戴兆来; 伍国耀	2018	蛋白质水解物在动物营养中的作用	The role of protein hydrolysates in animal nutrition	中国饲料	https://kns.cnki.net/kcms/detail/detail.aspx?FileName=SLGZ201803017&DbName=CJFQ2018
426	靳爽; 顾宪红	2018	规模化奶牛场主要动物福利问题及解决对策	Major animal welfare problems in large-scale dairy farms and countermeasures to solve them	家畜生态学报	https://kns.cnki.net/kcms/detail/detail.aspx?FileName=JCST201810003&DbName=CJFQ2018
427	靖吉强; 武世珍; 李舫; 王光锋	2018	山东肉鸭笼养技术现状及发展趋势	Current status and development trend of cage breeding technology for meat ducks in Shandong	黑龙江畜牧兽医	https://kns.cnki.net/kcms/detail/detail.aspx?FileName=HLJX201824021&DbName=DKFX2018
428	李俄然; 李淑琴; 袁荷梅; 黄安兵; 任文辉; 陈德江; 李明丽	2018	圈栏面积对育肥猪混群后行为的影响	Effect of pen size on the behaviour of fattening pigs after mixing	黑龙江畜牧兽医	https://kns.cnki.net/kcms/detail/detail.aspx?FileName=HLJX201820018&DbName=DKFX2018
429	李伟; 黄萍; 陈主平; 方万露; 刘作华	2018	国外母猪大群舍饲散养工艺研究进展	Research progress of foreign sows in large group housing and dispersal process	中国畜牧杂志	https://kns.cnki.net/kcms/detail/detail.aspx?FileName=ZGXM201812004&DbName=CJFQ2018
430	刘龙申; 沈明霞; 姚文; 刘志刚; 李泊; 何灿隆	2018	母猪运动监测低功耗耳标设备研究	Research on low power consumption ear tagging equipment for sow movement monitoring	南京农业大学学报	https://kns.cnki.net/kcms/detail/detail.aspx?FileName=NJNY201805028&DbName=CJFQ2018
431	刘砚涵; 李祎宇; 冯献程; 袁建敏; 夏兆飞	2018	饲养密度对北京鸭黏膜免疫、消化功能及血液抗氧化能力的影响	Effect of feeding density on mucosal immunity, digestive function and blood antioxidant capacity of Pekin ducks	中国家禽	https://kns.cnki.net/kcms/detail/detail.aspx?FileName=ZGJQ201816008&DbName=CJFQ2018
432	刘烨虹; 刘修林; 侯若羿; 黄永凯; 陆辉山	2018	基于机器视觉的鸡群热舒适度判别方法研究	Research on the method of discriminating the thermal comfort of chickens based on machine vision	黑龙江畜牧兽医	https://kns.cnki.net/kcms/detail/detail.aspx?FileName=HLJX201819003&DbName=DKFX2018
433	刘忠超;盖晓华;	2018	基于ZigBee和C#的奶牛发情远程监测系统设计	Design of a remote monitoring system for cow estrus based on ZigBee and C#	黑龙江畜牧兽医	https://kns.cnki.net/kcms/detail/detail.aspx?FileName=HLJX201823019&DbName=CJFQ2018
434	聂炼; 张爱忠; 姜宁; 杨卓妮娜; 于忠升; 刘靖康	2018	基于系统化思维的北方规模化奶牛场设计	Design of a Northern Scale Dairy Farm Based on Systematic Thinking	黑龙江畜牧兽医	https://kns.cnki.net/kcms/detail/detail.aspx?FileName=HLJX201812019&DbName=DKFX2018
435	任金春; 乔小亮; 王雪; 陈鹏举; 解金辉; 张光辉	2018	动物福利对奶源质量安全的影响分析及对策探讨	Analysis of the impact of animal welfare on the quality and safety of milk supply and discussion of countermeasures	黑龙江畜牧兽医	https://kns.cnki.net/kcms/detail/detail.aspx?FileName=HLJX201818011&DbName=DKFX2018
436	沈明霞; 李嘉位; 陆明洲; 刘龙申; 孙玉文; 李泊	2018	基于动态多特征变量的黄羽肉鸡跛行状态定量评价方法	A quantitative evaluation method of lameness status of yellow-finned broiler chickens based on dynamic multi-characteristic variables	农业机械学报	https://kns.cnki.net/kcms/detail/detail.aspx?FileName=NYJX201809004&DbName=CJFQ2018
437	石雷; 李云雷; 孙研研; 陈继兰	2018	光照节律调控鸡繁殖性能机制研究进展	Research progress on the mechanism of light rhythm to regulate reproductive performance of chickens	中国农业科学	https://kns.cnki.net/kcms/detail/detail.aspx?FileName=ZNYK201816015&DbName=CJFQ2018
438	汤建立; 吴永继; 王树中; 赵善廷	2018	中药添加剂与动物福利相结合在健康养殖中的应用	The application of Chinese medicine additives and animal welfare in healthy breeding	动物医学进展	https://kns.cnki.net/kcms/detail/detail.aspx?FileName=DYJZ201806026&DbName=CJFQ2018
439	万家伟; 杜晓丽; 牛红丹; 蒋思文; 柴进	2018	环境丰富度对猪福利影响的研究进展	Research progress on the influence of environmental richness on pig welfare	黑龙江畜牧兽医	https://kns.cnki.net/kcms/detail/detail.aspx?FileName=HLJX201821009&DbName=DKFX2018
440	王安如; 闫雪; 王根云; 张乐	2018	猪福利改善研究进展	Advances in research on pig welfare improvement	家畜生态学报	https://kns.cnki.net/kcms/detail/detail.aspx?FileName=JCST201801003&DbName=CJFQ2018
441	王成森; 李禹涛; 郭洪梅	2018	哺乳仔猪非疫病死亡原因分析	Analysis of the causes of non-epidemic mortality in lactating piglets	畜牧与兽医	https://kns.cnki.net/kcms/detail/detail.aspx?FileName=XMYS201812029&DbName=DKFX2018
442	王美芝; 薛晓柳; 刘继军; 王文锋; 韩蒙蒙; 易路; 吴中红	2018	不同饲喂器和饮水器配置对育肥猪生产性能和节水的影响	Effects of different feeder and waterer configurations on the production performance and water saving of fattening pigs	农业工程学报	https://kns.cnki.net/kcms/detail/detail.aspx?FileName=NYGU2018S1011&DbName=CJFQ2018
443	王强; 童海兵	2018	蛋鸡养殖福利的影响因素与评价方法研究进展	Research progress on the factors influencing the welfare of egg-laying hens and evaluation methods	中国家禽	https://kns.cnki.net/kcms/detail/detail.aspx?FileName=ZGJQ201810009&DbName=CJFQ2018
444	吴强; 沙鸣; 张园园; 孙世民	2018	奶农质量控制认知与行为分析——基于10省(自治区)奶农的调查	Analysis of quality control perceptions and behaviours of dairy farmers - a survey based on dairy farmers in 10 provinces (autonomous regions)	农业现代化研究	https://kns.cnki.net/kcms/detail/detail.aspx?FileName=NXDH201802011&DbName=CJFQ2018
445	谢强; 王文策; 朱勇文; 李孟孟; 左鑫; 陈哲; 杨琳	2018	不同光照条件对家禽生长影响及其应用研究进展	Progress in research on the effects of different light conditions on poultry growth and their applications	饲料工业	https://kns.cnki.net/kcms/detail/detail.aspx?FileName=FEED201813012&DbName=CJFQ2018
446	徐运杰;刘以林;陈学华;苏双良;全丽萍;	2018	断喙和光照对蛋鸡行为和福利的影响	The effects of beak breaking and light on the behaviour and welfare of laying hens	中国家禽	https://kns.cnki.net/kcms/detail/detail.aspx?FileName=ZGJQ201812016&DbName=CJFQ2018
447	杨大盛; 汪水平; 骆东梅; 郭乙冰; 赵雪莉; 王文娟; 饶骏	2018	饲粮纤维对家禽的营养调控研究进展	Advances in research on the nutritional regulation of poultry by dietary fibre	中国畜牧杂志	https://kns.cnki.net/kcms/detail/detail.aspx?FileName=ZGXM201804002&DbName=CJFQ2018
448	张敏; 严火其	2018	从动物福利、动物权利到动物关怀——美国动物福利观念的演变研究	From Animal Welfare, Animal Rights to Animal Care - A Study of the Evolution of Animal Welfare Concepts in the United States	自然辩证法研究	https://kns.cnki.net/kcms/detail/detail.aspx?FileName=ZRBZ201809011&DbName=CJFQ2018
449	张玉; 齐景伟; 金晓; 斯日古楞; 高静; 曹琪娜; 阿丽玛; 曹晓波	2018	信息技术在放牧绵羊福利中应用的研究进展	Advances in research on the application of information technology in the welfare of grazing sheep	家畜生态学报	https://kns.cnki.net/kcms/detail/detail.aspx?FileName=JCST201803002&DbName=CJFQ2018
450	张振斌; 张继友; 顾秀秀; 王梦芝	2018	冬季有窗式鸡舍内不同位置环境指标的相关性分析	Correlation analysis of environmental indicators in different locations in windowed chicken houses in winter	家畜生态学报	https://kns.cnki.net/kcms/detail/detail.aspx?FileName=JCST201805013&DbName=CJFQ2018
451	张振玲; 孙朋; 张海涛; 顾开朗	2018	试论我国农场动物福利立法的紧要性	A pilot study on the urgency of farm animal welfare legislation in China	家畜生态学报	https://kns.cnki.net/kcms/detail/detail.aspx?FileName=JCST201806018&DbName=CJFQ2018
452	张振玲; 孙朋; 张善芳	2018	玩具对猪福利的影响	The impact of toys on pig welfare	家畜生态学报	https://kns.cnki.net/kcms/detail/detail.aspx?FileName=JCST201805019&DbName=CJFQ2018
453	张振玲; 薛忠; 汪鹏旭	2018	农场动物福利与我国生猪健康养殖概述	Overview of farm animal welfare and healthy pig farming in China	家畜生态学报	https://kns.cnki.net/kcms/detail/detail.aspx?FileName=JCST201811003&DbName=CJFQ2018
454	张智; 梁丽萍; 李保明; 赵婉莹; 郑炜超	2018	冬季饮水温度对断奶仔猪生长性能与行为的影响	Effect of winter drinking water temperature on growth performance and behaviour of weaned piglets	农业工程学报	https://kns.cnki.net/kcms/detail/detail.aspx?FileName=NYGU201820026&DbName=CJFQ2018
455	章双杰; 葛庆联; 刘宏祥; 张礼久	2018	羽绒制品质量安全风险因子分析	Analysis of risk factors for quality and safety of down products	中国家禽	https://kns.cnki.net/kcms/detail/detail.aspx?FileName=ZGJQ201807010&DbName=CJFQ2018
456	赵景华; 秦田; 李辉	2018	基于PLC的妊娠母猪饲喂控制系统研究	Research on PLC-based feeding control system for gestating sows	中国农机化学报	https://kns.cnki.net/kcms/detail/detail.aspx?FileName=GLJH201803011&DbName=CJFQ2018
457	赵硕; 阿丽玛; 张玉	2018	改善肉羊运输福利的措施	Measures to improve the welfare of transporting meat sheep	黑龙江畜牧兽医	https://kns.cnki.net/kcms/detail/detail.aspx?FileName=HLJX201806022&DbName=DKFX2018
458	赵硕; 张国平; 阿丽玛; 李杜文; 列琼; 张玉	2018	中国肉羊运输环节动物福利的规范研究	Research on the regulation of animal welfare in the transportation of meat sheep in China	家畜生态学报	https://kns.cnki.net/kcms/detail/detail.aspx?FileName=JCST201808016&DbName=CJFQ2018
459	曾凡梅; 种玉晴; 姜勋平; 刘桂琼	2019	家畜免疫去势研究进展	Progress of research on immune depopulation of domestic animals	中国畜牧兽医	https://kns.cnki.net/kcms/detail/detail.aspx?FileName=GWXK201906022&DbName=CJFQ2019
460	陈昭辉; 熊浩哲; 张霞霞; 刘继军; 林梁	2019	遮阳网对西北地区夏季围栏牛场环境和肉牛生理特征的影响	Effects of shade nets on the environment and physiological characteristics of beef cattle in summer fenced cattle farms in the northwest	农业工程学报	https://kns.cnki.net/kcms/detail/detail.aspx?FileName=NYGU201911020&DbName=CJFQ2019
461	丛子昂; 贾言言; 汪浩	2019	新生犊牛死亡率的因素及其对生产的影响	Factors of neonatal calf mortality and its impact on production	中国饲料	https://kns.cnki.net/kcms/detail/detail.aspx?FileName=SLGZ201922036&DbName=CJFQ2019
462	冯国亮; 任克良; 郑建婷; 曹亮; 李燕平; 牛晓艳; 秦光明; 韩君霓; 唐耀平	2019	散养密度对肉兔生长性能、血液生理生化指标及肉品质的影响	Effects of free-range density on growth performance, blood physiological and biochemical indicators and meat quality of rabbits	动物营养学报	https://kns.cnki.net/kcms/detail/detail.aspx?FileName=DWYX201904027&DbName=CJFQ2019
463	郭欣; 严火其	2019	农场动物福利“五大自由”思想确立研究	Research on the establishment of the "five freedoms" of farm animal welfare	自然辩证法通讯	https://kns.cnki.net/kcms/detail/detail.aspx?FileName=ZRBT201902012&DbName=CJFQ2019
464	李保明; 王阳; 郑炜超	2019	我国规模化养鸡环境控制技术的最新进展	Recent advances in environmental control technology for large-scale chicken farming in China	中国家禽	https://kns.cnki.net/kcms/detail/detail.aspx?FileName=ZGJQ201909002&DbName=CJFQ2019
465	李俊营; 陈红; 姜润深	2019	肉鸡养殖福利的评价方法与影响因素研究进展	Research progress on the evaluation methods and influencing factors of broiler farm welfare	中国家禽	https://kns.cnki.net/kcms/detail/detail.aspx?FileName=ZGJQ201924002&DbName=CJFQ2019
466	李岩; 詹凯; 马瑞钰; 赵涛; 李俊营; 刘伟; 万意; 姚俊峰; 杨长锁; 徐鸿飞; 庞方中	2019	立体散养福利鸡舍蛋鸡产蛋后期日产蛋和窝外蛋分布规律研究	Research on the distribution patterns of daily egg production and extra-nest eggs in the late laying period of laying hens in a three-dimensional free-range welfare chicken house	中国家禽	https://kns.cnki.net/kcms/detail/detail.aspx?FileName=ZGJQ201917009&DbName=CJFQ2019
467	凌小凡; 邵广龙; 刘玉欢; 陈昭辉	2019	饲养密度对夏季肉牛生产、福利及环境的影响	Effect of feeding density on production, welfare and environment of beef cattle in summer	黑龙江畜牧兽医	https://kns.cnki.net/kcms/detail/detail.aspx?FileName=HLJX201909012&DbName=DKFX2019
468	刘砚涵; 黄丽卿; 张建伟; 宫晓玮; 夏兆飞	2019	丁酸梭菌对填饲北京鸭生长性能、免疫功能及血液抗氧化能力的影响	Effect of Clostridium butyricum on growth performance, immune function and blood antioxidant capacity of filled Pekin ducks	中国家禽	https://kns.cnki.net/kcms/detail/detail.aspx?FileName=ZGJQ201910008&DbName=CJFQ2019
469	刘艳秋; 武佩; 张永安; 宣传忠; 李慧旻	2019	舍饲环境下家畜产前典型行为信息监测研究进展	Progress in monitoring typical prenatal behavioural information of livestock in a housing environment	黑龙江畜牧兽医	https://kns.cnki.net/kcms/detail/detail.aspx?FileName=HLJX201915008&DbName=DKFX2019
470	刘忠超; 翟天嵩; 何东健	2019	精准养殖中奶牛个体信息监测研究现状及进展	Current status and progress of research on individual information monitoring of dairy cows in precision farming	黑龙江畜牧兽医	https://kns.cnki.net/kcms/detail/detail.aspx?FileName=HLJX201913006&DbName=DKFX2019
471	罗晓平; 李军燕; 杨祥树; 张家琰; 赵小超; Khan, Sawar; 杨晓野; 萨日娜; 萨茹拉; 冯新港	2019	基于动物福利的羊捻转血矛线虫病防控技术研究进展	Research progress on the prevention and control technology of twisted hemiparasitic nematodes in sheep based on animal welfare	动物医学进展	https://kns.cnki.net/kcms/detail/detail.aspx?FileName=DYJZ201906015&DbName=CJFQ2019
472	马一畅; 陈昭辉; 刘继军; 靳薇; 耿庆牛; 郭霏	2019	小群饲养带犊母牛舍的设计	Design of small herd housing for heifers with calves	黑龙江畜牧兽医	https://kns.cnki.net/kcms/detail/detail.aspx?FileName=HLJX201901042&DbName=DKFX2019
473	邱婉玲; 王誉杰; 张进威; 马继登; 李明洲	2019	畜禽去势术研究进展	Progress in research on livestock depopulation	中国畜牧杂志	https://kns.cnki.net/kcms/detail/detail.aspx?FileName=ZGXM201904004&DbName=CJFQ2019
474	佟建明	2019	蛋鸡健康养殖的关键环节及其控制要点	Key aspects of healthy egg farming and its control points	中国家禽	https://kns.cnki.net/kcms/detail/detail.aspx?FileName=ZGJQ201914002&DbName=CJFQ2019
475	万文龙; 董秀雪; 胡兵; 俸艳萍; 龚炎长	2019	湖北省畜牧业从业人员对家禽福利养殖相关问题的调查与分析	Survey and analysis of issues related to poultry welfare farming among animal husbandry practitioners in Hubei Province	中国家禽	https://kns.cnki.net/kcms/detail/detail.aspx?FileName=ZGJQ201920017&DbName=CJFQ2019
476	万文龙; 俸艳萍; 龚炎长; 张弘毅; 王莹	2019	不同饲养密度对地面平养蛋鸡福利状况和生产性能的影响	Effects of different rearing densities on the welfare status and production performance of ground level laying hens	中国家禽	https://kns.cnki.net/kcms/detail/detail.aspx?FileName=ZGJQ201919010&DbName=CJFQ2019
477	王德宝; 王晓冬; 郭天龙; 王莉梅; 纳钦; 张园园; 李慧; 梁俊芳; 翟琇	2019	不同屠宰方式对蒙古羊应激及羊肉食用品质的影响	Effects of different slaughter methods on stress and meat quality of Mongolian sheep	肉类研究	https://kns.cnki.net/kcms/detail/detail.aspx?FileName=RLYJ201907010&DbName=CJFQ2019
478	王静璇; 罗洁; 韩振民; 张昊; 罗海玲; 郭慧媛	2019	待宰时间对小尾寒羊应激水平和羊肉品质的影响	Effect of slaughter time on stress levels and lamb meat quality in small-tailed cold sheep	农业机械学报	https://kns.cnki.net/kcms/detail/detail.aspx?FileName=NYJX201904039&DbName=CJFQ2019
479	王磊; 刘鑫; 辛东芸; 尹国安	2019	18～25日龄仔猪对乳头状玩具偏好的研究	Study on the preference of nipple-shaped toys in piglets from 18 to 25 days of age	黑龙江畜牧兽医	https://kns.cnki.net/kcms/detail/detail.aspx?FileName=HLJX201904015&DbName=DKFX2019
480	杨振海; 王立刚; 张弦; 赵俊金	2019	德国畜牧业发展情况及启示	Development of the livestock industry in Germany and insights	世界农业	https://kns.cnki.net/kcms/detail/detail.aspx?FileName=SJNY201904013&DbName=CJFQ2019
481	叶建伟; 薛亚辉; 王明宇; 韩雪蕾; 乔瑞敏; 李新建	2019	行为自动检测技术在生猪健康和福利方面的研究进展	Advances in automated behavioural detection technology for pig health and welfare	家畜生态学报	https://kns.cnki.net/kcms/detail/detail.aspx?FileName=JCST201910003&DbName=CJFQ2019
482	郑文亚; 章志涛; 梅婷; 刘犇; 胡威; 崔燕	2019	运输应激对山羊肝脏和肾脏病理损伤及热休克蛋白表达的影响	Effect of transport stress on pathological damage to liver and kidney and heat shock protein expression in goats	农业生物技术学报	https://kns.cnki.net/kcms/detail/detail.aspx?FileName=NYSB201910007&DbName=CJFQ2019
483	安亚辉; 刘观忠; 夏雪茹; 张博; 王人玉; 安胜英	2020	本交笼模式对肉种鸡产蛋性能、种蛋品质及繁殖性能的影响	The effect of the local cross-cage model on egg production, egg quality and reproductive performance of broiler breeders	畜牧与兽医	https://kns.cnki.net/kcms/detail/detail.aspx?FileName=XMYS202002006&DbName=DKFX2020
484	曾琦	2020	可持续发展语境下的皮草时尚	Fur fashion in the context of sustainable development	皮革科学与工程	https://kns.cnki.net/kcms/detail/detail.aspx?FileName=PGKG202005017&DbName=CJFQ2020
485	陈永森	2020	文明地对待动物	Treating animals in a civilised manner	毛泽东邓小平理论研究	https://kns.cnki.net/kcms/detail/detail.aspx?FileName=MBDH202002007&DbName=DKFX2020
486	樊慧丽; 付文阁	2020	生产者质量控制认知与行为分析——以肉羊养殖户为例	Analysis of producers' quality control perceptions and behaviours - an example of meat sheep farmers	农业现代化研究	https://kns.cnki.net/kcms/detail/detail.aspx?FileName=NXDH202006015&DbName=CJFQ2020
487	苟娜娜; 焦建鑫; 黄梅; 尚占环	2020	动物体类固醇激素非损伤性测定的应用	Application of non-invasive determination of animal steroid hormones	家畜生态学报	https://kns.cnki.net/kcms/detail/detail.aspx?FileName=JCST202010001&DbName=CJFQ2020
488	谷明娟; 罗荣松; 高丽; 周新宇; 吴迪; 魏著英; 白春玲; 武云喜; 李光鹏	2020	全基因组重测序技术揭示蒙古牛无角性状变异	Whole genome resequencing reveals variation in hornless traits in Mongolian cattle	农业生物技术学报	https://kns.cnki.net/kcms/detail/detail.aspx?FileName=NYSB202011006&DbName=CJFQ2020
489	顾海英; 王常伟	2020	转变生产消费方式诉求下的动物福利规制分析——基于防控新冠肺炎的思考	Analysis of animal welfare regulation under the demand of changing production and consumption patterns - A reflection based on the prevention and control of New Crown Pneumonia	农业经济问题	https://kns.cnki.net/kcms/detail/detail.aspx?FileName=NJWT202003004&DbName=DKFX2020
490	何金成; 张鲜; 李素青; 甘乾福	2020	环境温湿度及测量部位对奶牛红外热成像温度的影响	Influence of ambient temperature and humidity and measurement site on infrared thermographic temperature in cows	浙江大学学报(农业与生命科学版)	https://kns.cnki.net/kcms/detail/detail.aspx?FileName=ZJNY202004016&DbName=CJFQ2020
491	胡鸿晴; 万家伟; 李良华; 徐玮靖; 黄健; 杨宇轩; 陈焱森; 蒋思文; 柴进	2020	福利玩具对群养栏妊娠母猪行为和繁殖性能的影响	Effect of welfare toys on the behaviour and reproductive performance of gestating sows in group pens	华中农业大学学报	https://kns.cnki.net/kcms/detail/detail.aspx?FileName=HZNY202001014&DbName=CJFQ2020
492	姬真真; 惠雪; 席磊	2020	笼养和栖架舍饲散养对产蛋前期蛋鸡健康水平及福利状况的影响	Effect of cage and perch housing free-range on the health and welfare status of pre-laying hens	中国家禽	https://kns.cnki.net/kcms/detail/detail.aspx?FileName=ZGJQ202011012&DbName=CJFQ2020
493	焦伟娜; 李卓程; 刘虹家; 杨会国; 何宗霖; 姚刚; 王金泉	2020	新疆南北疆两羊场春季养殖环境指标差异比较及羔羊健康状况调查	Comparison of differences in spring breeding environment indicators and investigation of lamb health status between two sheep farms in northern and southern Xinjiang	中国畜牧兽医	https://kns.cnki.net/kcms/detail/detail.aspx?FileName=GWXK202001037&DbName=CJFQ2020
494	金有顺; 侯扶江	2020	放牧家畜采食量的测定	Determination of feed intake of grazing livestock	动物营养学报	https://kns.cnki.net/kcms/detail/detail.aspx?FileName=DWYX202007010&DbName=CJFQ2020
495	李洪志; 傅善江	2020	环境富集对猪行为、生理和生产性能的影响	Effects of environmental enrichment on pig behaviour, physiology and production performance	中国饲料	https://kns.cnki.net/kcms/detail/detail.aspx?FileName=SLGZ202018005&DbName=CJFQ2020
496	李俊营; 詹凯; 刘伟; 马瑞钰; 李岩; 万意	2020	我国蛋鸡笼养工艺和环境控制技术研究进展	Research progress of cage breeding process and environmental control technology for egg-laying hens in China	中国家禽	https://kns.cnki.net/kcms/detail/detail.aspx?FileName=ZGJQ202004002&DbName=CJFQ2020
497	李婷婷; 马静; 刘帅; 陈天宇; 沈菲; 肖凡; 曹志军; 邵伟	2020	不同周龄补饲燕麦干草对犊牛生长发育和行为的影响	Effects of supplemental oat hay feeding at different ages on calf growth and behaviour	动物营养学报	https://kns.cnki.net/kcms/detail/detail.aspx?FileName=DWYX202007034&DbName=CJFQ2020
498	刘兰平; 徐小波; 王学敏; 付言峰; 任守文	2020	育肥猪发酵床增设定点排泄区的效果	Effect of additional fixed-point defecation areas in fattening pig fermentation beds	畜牧与兽医	https://kns.cnki.net/kcms/detail/detail.aspx?FileName=XMYS202003007&DbName=DKFX2020
499	卢欣雨; 刘健西	2020	环境规制及产业升级视角下的皮革产业发展环境分析	Environmental Analysis of Leather Industry Development Environment from the Perspective of Environmental Regulation and Industrial Upgrading	皮革科学与工程	https://kns.cnki.net/kcms/detail/detail.aspx?FileName=PGKG202006016&DbName=CJFQ2020
500	吕晶; 王超; 包军	2020	动物情感及其在动物福利应用的研究进展	Advances in animal emotion and its application in animal welfare	黑龙江畜牧兽医	https://kns.cnki.net/kcms/detail/detail.aspx?FileName=HLJX202003009&DbName=DKFX2020
501	石文兵; 葛斌; 苏树智	2020	基于深度信念网络的湖羊维持行为识别	Deep Belief Network Based Maintenance Behaviour Recognition in Lake Sheep	传感技术学报	https://kns.cnki.net/kcms/detail/detail.aspx?FileName=CGJS202007015&DbName=CJFQ2020
502	孙福昱;赵卿尧;赵广永;顾宪红;	2020	热应激对不同生长阶段荷斯坦奶牛异常行为的影响	Effects of heat stress on abnormal behaviour of Holstein cows at different growth stages	中国畜牧杂志	https://kns.cnki.net/kcms/detail/detail.aspx?FileName=ZGXM202011033&DbName=CJFQ2020
503	王常伟; 顾海英	2020	动物福利经济学研究现状及推进建议	Current status of research on the economics of animal welfare and suggestions for its promotion	农业技术经济	https://kns.cnki.net/kcms/detail/detail.aspx?FileName=NYJS202005001&DbName=DKFX2020
504	王莉梅;王德宝;赛音巴雅尔;王峰;梁俊芳;王晓冬;康连和;郭天龙;翟琇;	2020	运输应激对安格斯牛血液生理生化指标的影响	Effects of transport stress on blood physiological and biochemical indicators in Angus cattle	中国畜牧杂志	https://kns.cnki.net/kcms/detail/detail.aspx?FileName=ZGXM202005035&DbName=CJFQ2020
505	吴林海; 梁朋双; 陈秀娟	2020	融入动物福利属性的可追溯猪肉偏好与支付意愿研究	Study on the preference and willingness to pay for traceable pork incorporating animal welfare attributes	江苏社会科学	https://kns.cnki.net/kcms/detail/detail.aspx?FileName=JHKX202005011&DbName=DKFX2020
506	熊慧; 王明利	2020	欧美发达国家发展农场动物福利的实践及其对中国的启示——基于畜牧业高质量发展视角	The practice of developing farm animal welfare in developed countries in Europe and the USA and its implications for China: A perspective on the high-quality development of animal husbandry	世界农业	https://kns.cnki.net/kcms/detail/detail.aspx?FileName=SJNY202012004&DbName=CJFQ2020
507	许贝贝; 王文生; 郭雷风; 陈桂鹏	2020	基于非接触式的牛只身份识别研究进展与展望	Progress and prospects of contactless-based cattle identification research	中国农业科技导报	https://kns.cnki.net/kcms/detail/detail.aspx?FileName=NKDB202007010&DbName=CJFQ2020
508	杨晋辉; 王孟辉; 曹静; 胡鹏丽; 李洪亮; 高飞; 钱文涛	2020	放牧对乳成分和乳产品感官品质影响的研究进展	Progress of research on the effect of grazing on milk composition and sensory quality of dairy products	中国畜牧兽医	https://kns.cnki.net/kcms/detail/detail.aspx?FileName=GWXK202010019&DbName=CJFQ2020
509	袁艳枝; 魏凤仙; 王琳燚; 席燕燕; 李绍钰	2020	肉鸡饲养密度研究进展	Progress in the research of broiler rearing density	中国家禽	https://kns.cnki.net/kcms/detail/detail.aspx?FileName=ZGJQ202006017&DbName=CJFQ2020
510	岳艳茹; 丁文建; 龙夫祥; 李强; 王绍东; 张曼; 王利华	2020	笼养数量对育成期水貂行为的时间分配的影响	Effect of cage number on time allocation of mink behaviour during the breeding period	家畜生态学报	https://kns.cnki.net/kcms/detail/detail.aspx?FileName=JCST202011012&DbName=CJFQ2020
511	张广智; 王明艳; 罗毅; 徐世行; 何顺东; 崔尚金	2020	人畜共患病病原——猪螺杆菌及其研究进展	Progress on the zoonotic pathogen Helicobacter porcineus and its research	中国农业科学	https://kns.cnki.net/kcms/detail/detail.aspx?FileName=ZNYK202006019&DbName=CJFQ2020
512	张仔堃; 滕乐帮; 吕永艳; 孙国强	2020	奶牛福利化养殖	Welfare farming of dairy cattle	家畜生态学报	https://kns.cnki.net/kcms/detail/detail.aspx?FileName=JCST202006016&DbName=CJFQ2020
513	赵茜	2020	不同分贝音乐对断奶仔猪饲料消化利用率的影响	Effect of different decibel music on feed digestibility of weaned piglets	饲料研究	https://kns.cnki.net/kcms/detail/detail.aspx?FileName=SLYJ202008031&DbName=DKFX2020
514	赵晓宇; 王磊; 尹国安	2020	不同妊娠、哺乳环境对母猪生产性能的影响	Effects of different gestation and lactation environments on the performance of sows	黑龙江畜牧兽医	https://kns.cnki.net/kcms/detail/detail.aspx?FileName=HLJX202011015&DbName=DKFX2020
515	赵雅丽; 张心壮; 格日乐其木格; 芒来	2020	氧化应激对畜禽组织器官的损伤及核因子E2相关因子2-抗氧化反应元件信号通路抗氧化应激的机理研究进展	The damage of oxidative stress on livestock tissues and organs and the mechanism of nuclear factor E2-related factor 2-antioxidant response element signaling pathway against oxidative stress	动物营养学报	https://kns.cnki.net/kcms/detail/detail.aspx?FileName=DWYX202005013&DbName=CJFQ2020
516	朱振	2020	论动物权利在法律上的可能性——一种康德式的辩护及其法哲学意涵	On the Legal Possibility of Animal Rights - A Kantian Defense and its Legal-Philosophical Implications	河南大学学报(社会科学版)	https://kns.cnki.net/kcms/detail/detail.aspx?FileName=HNDS202003016&DbName=DKFX2020
517	陈强强; 肖丽霞; 倪一凡; 蔡剑锋; 张金枝	2021	噪音对猪健康和生产性能的影响研究进展	Advances in research on the effects of noise on pig health and production performance	中国畜牧杂志	https://kns.cnki.net/kcms/detail/detail.aspx?FileName=ZGXM2021S1001&DbName=CJFQ2021
518	崔力航; 李翠霞; 包军; 马翠萍; 姜冰	2021	消费者对农场动物福利产品的支付意愿及影响因素研究——基于动物福利乳制品的视角	A study on consumers' willingness to pay for farm animal welfare products and the factors influencing them - based on the perspective of animal welfare dairy products	农业现代化研究	https://kns.cnki.net/kcms/detail/detail.aspx?FileName=NXDH202104014&DbName=CJFQ2021
519	崔耀明; 管军军; 王金荣; 齐广海	2021	益生乳酸菌对肉鸡骨骼发育的影响及作用机制研究进展	Research progress on the effect of probiotic lactic acid bacteria on bone development of broiler chickens and the mechanism of action	动物营养学报	https://kns.cnki.net/kcms/detail/detail.aspx?FileName=DWYX202101002&DbName=CJFQ2021
520	高海慧; 王建东; 康晓冬; 王培柱; 吴学青; 李颖康	2021	我国羊隐孢子虫感染情况及危险因素	Infection and risk factors of Cryptosporidium in sheep in China	中国兽医学报	https://kns.cnki.net/kcms/detail/detail.aspx?FileName=ZSYX202102034&DbName=DKFX2021
521	郭军; 王克华; 窦套存; 王星果; 胡玉萍; 马猛; 曲亮	2021	蛋鸡骨质疏松症遗传调控研究进展	Research progress on genetic regulation of osteoporosis in laying hens	中国家禽	https://kns.cnki.net/kcms/detail/detail.aspx?FileName=ZGJQ202106001&DbName=DKFX2021
522	韩国鑫; 谢秋菊; 许译丹; 王莉薇	2021	猪舍环境监控技术及方法研究进展	Research progress of environmental monitoring technology and methods in pig houses	中国畜牧杂志	https://kns.cnki.net/kcms/detail/detail.aspx?FileName=ZGXM202103004&DbName=CJFQ2021
523	黄强; 王晓亮; 侯浩宾; 杨长锁; 揭育辰; 朱根生; 吕文纬; 徐海军; 姚俊峰	2021	不同营养水平下蛋公鸡的生长曲线拟合研究	Growth curve fitting of laying hens under different nutrition levels	中国畜牧杂志	https://kns.cnki.net/kcms/detail/detail.aspx?FileName=ZGXM202108029&DbName=CJFQ2021
524	姜冰	2021	基于国际“5F”原则的规模化养殖场奶牛福利评价指标赋权研究	A study on the weighting of indicators for evaluating the welfare of dairy cows on large-scale farms based on the international "5F" principle	家畜生态学报	https://kns.cnki.net/kcms/detail/detail.aspx?FileName=JCST202105012&DbName=CJFQ2021
525	姜冰	2021	基于动物福利视角的规模化奶牛养殖场经济效应分析	Analysis of the economic effects of large-scale dairy farms from the perspective of animal welfare	中国畜牧杂志	https://kns.cnki.net/kcms/detail/detail.aspx?FileName=ZGXM202101042&DbName=CJFQ2021
526	姜冰; 林艳艳	2021	奶业振兴视角下规模化奶牛养殖场动物福利化养殖分析——以黑龙江省150个规模化奶牛养殖场为例	Analysis of animal welfare on large-scale dairy farms from the perspective of dairy industry revitalization: An example of 150 large-scale dairy farms in Heilongjiang Province	黑龙江畜牧兽医	https://kns.cnki.net/kcms/detail/detail.aspx?FileName=HLJX202110004&DbName=DKFX2021
527	李奇峰; 李嘉位; 马为红; 高荣华; 余礼根; 丁露雨; 于沁杨	2021	畜禽养殖疾病诊断智能传感技术研究进展	Research progress of intelligent sensing technology for diagnosis of livestock and poultry breeding diseases	中国农业科学	https://kns.cnki.net/kcms/detail/detail.aspx?FileName=ZNYK202111016&DbName=CJFQ2021
528	李麒; 赵海东; 邬明丽; 唐晓琴; 宋怀波; 孙秀柱	2021	奶牛应激机制及其防治研究进展	Research progress on stress mechanism and its prevention and control in dairy cattle	黑龙江畜牧兽医	https://kns.cnki.net/kcms/detail/detail.aspx?FileName=HLJX202109009&DbName=DKFX2021
529	李永振; 王朝元; 黄仕伟; 刘作华; 王浩	2021	饲养密度和玩具对育肥猪生产性能、行为和生理指标的影响	Effects of feeding density and toys on production performance, behaviour and physiological indicators of fattening pigs	农业工程学报	https://kns.cnki.net/kcms/detail/detail.aspx?FileName=NYGU202112022&DbName=CJFQ2021
530	吕毅; 王鑫鑫; 马文锋; 武晓红; 赵芙蓉	2021	肉仔鸡采食行为及其影响因素的研究	Research on feeding behaviour of broiler poults and its influencing factors	中国饲料	https://kns.cnki.net/kcms/detail/detail.aspx?FileName=SLGZ202115003&DbName=CJFQ2021
531	马程; 张莉	2021	马驴养殖福利研究进展	Advances in research on the welfare of horse and donkey breeding	家畜生态学报	https://kns.cnki.net/kcms/detail/detail.aspx?FileName=JCST202102002&DbName=CJFQ2021
532	秦枫; 潘孝青; 邵乐; 翟频; 杨杰; 张霞; 李健; 顾洪如	2021	发酵床饲养方式对猪情绪因子及抗抑郁因子P11基因mRNA表达的影响	Effect of fermented bed rearing method on mRNA expression of mood factor and antidepressant factor P11 gene in pigs	西南农业学报	https://kns.cnki.net/kcms/detail/detail.aspx?FileName=XNYX202102026&DbName=CJFQ2021
533	邵丹; 胡艳; 童海兵	2021	蛋鸡龙骨损伤及其对蛋鸡福利影响的研究进展	Research progress on keel injury and its impact on the welfare of laying hens	中国家禽	https://kns.cnki.net/kcms/detail/detail.aspx?FileName=ZGJQ202102001&DbName=DKFX2021
534	汤明洁	2021	从权力技术反思动物伦理困境——从人类中心主义到生态中心主义	Rethinking animal ethical dilemmas from power technologies - from anthropocentrism to ecocentrism	浙江学刊	https://kns.cnki.net/kcms/detail/detail.aspx?FileName=ZJXK202106014&DbName=CJFQ2021
535	王常伟; 刘禹辰	2021	改善农场动物福利的经济机理、民众诉求与政策建议	Economic Mechanisms, Popular Aspirations and Policy Recommendations for Improving Farm Animal Welfare	云南社会科学	https://kns.cnki.net/kcms/detail/detail.aspx?FileName=YSHX202106016&DbName=CJFQ2021
536	王卫国	2021	与饲料有关的健康危害分析	Analysis of feed-related health hazards	饲料工业	https://kns.cnki.net/kcms/detail/detail.aspx?FileName=FEED202117001&DbName=CJFQ2021
537	谢彦娇; 刘真; 陈磊; 苗启翔; 张宏福; 唐湘方	2021	外源性硫化氢的毒性机制及在动物体内代谢的研究进展	Progress in the study of the toxicity mechanism of exogenous hydrogen sulfide and its metabolism in animals	畜牧兽医学报	https://kns.cnki.net/kcms/detail/detail.aspx?FileName=XMSY202105003&DbName=CJFQ2021
538	颜泽; 肖炜; 张胜利; 王雅春; 张毅	2021	基于KASP技术的牛3种无角基因联合检测方法研究	Study on the combined detection method of three hornless genes in cattle based on KASP technology	农业生物技术学报	https://kns.cnki.net/kcms/detail/detail.aspx?FileName=NYSB202103020&DbName=CJFQ2021
539	杨志维; 王静; 王帅; 黄涛; 李智星; 郝科兴; 谷新利; 胡广东	2021	手术去势后包扎对仔公猪创口愈合、行为、生产性能和血液指标的影响	Effect of post-surgical debridement dressing on wound healing, behavior, production performance and blood index of piglets	畜牧兽医学报	https://kns.cnki.net/kcms/detail/detail.aspx?FileName=XMSY202109031&DbName=CJFQ2021
540	于法稳; 黄鑫; 王广梁	2021	畜牧业高质量发展：理论阐释与实现路径	High quality development of animal husbandry: theoretical interpretation and realization path	中国农村经济	https://kns.cnki.net/kcms/detail/detail.aspx?FileName=ZNJJ202104006&DbName=CJFQ2021
541	张凡建; 关文怡; 蔡泽川; 孙健; 侯引绪	2021	奶牛热应激及其营养调控研究进展	Research progress on heat stress and its nutritional regulation in dairy cattle	中国畜牧杂志	https://kns.cnki.net/kcms/detail/detail.aspx?FileName=ZGXM202106013&DbName=CJFQ2021
542	张海亮; 常瑶; 娄文琦; 王凯; 陈紫薇; 米思远; 温万; 王雅春	2021	奶牛育种中关注的新性状	New traits of interest in dairy cattle breeding	畜牧兽医学报	https://kns.cnki.net/kcms/detail/detail.aspx?FileName=XMSY202110001&DbName=CJFQ2021
543	张晓川; 刘兴能; 彭超超; 熊和丽; 和晓明; 岳丹; 朱俊红; 宋晓宏; 顾招兵; 邓卫东; 席冬梅	2021	圈栏地板类型对绵羊维持和争斗行为的影响	The effect of pen floor type on sheep maintenance and fighting behaviour	畜牧与兽医	https://kns.cnki.net/kcms/detail/detail.aspx?FileName=XMYS202107007&DbName=DKFX2021
544	郑炜超; 陈华; 刘畅; 王阳; 邱凌; 李保明	2021	栖架立体散养和微酸性电解水在蛋鸡安全生产中的应用	Application of perched three-dimensional dispersal and micro-acidic electrolytic water in safe egg production	东北农业大学学报	https://kns.cnki.net/kcms/detail/detail.aspx?FileName=DBDN202112007&DbName=CJFQ2021
545	周菲菲; 赵熠玮	2021	东亚生命观视角下的日本动物伦理研究	A study of Japanese animal ethics from an East Asian perspective on life	科学与社会	https://kns.cnki.net/kcms/detail/detail.aspx?FileName=KXSY202102007&DbName=CJFQ2021
546	祝志慧; 叶子凡; 杨凯; 华俊杰; 何昱廷	2021	种蛋孵化信息的无损检测研究进展	Advances in non-destructive testing of egg incubation information	华中农业大学学报	https://kns.cnki.net/kcms/detail/detail.aspx?FileName=HZNY202104013&DbName=CJFQ2021
547	宗超; 曹晏飞; 曹孟冰; 高锦浩; 李书磊; 刘慕霖; 滕光辉; 王朝元	2021	笼养和栖架养殖模式下蛋鸡的发声特征	Vocal characteristics of laying hens in cage and perch farming mode	农业工程学报	https://kns.cnki.net/kcms/detail/detail.aspx?FileName=NYGU202106017&DbName=CJFQ2021
548	陈萌萌; 李晓峰; 肖红波	2022	国外兽用抗生素减量化实践经验及其对我国的启示	Practical experience of reducing veterinary antibiotics abroad and its inspiration for China	中国农业科技导报	https://kns.cnki.net/kcms/detail/detail.aspx?FileName=NKDB202206003&DbName=CJFQ2022
549	陈肇铭; 赵君微; 陈达鸿; 戴金燕; 顾晓明; 金航峰; 颜菲菲; 赵阿勇	2022	饲养模式对肉鸡生长性能和行为、步态评分和羽毛状况的影响	Effects of feeding patterns on growth performance and behaviour, gait score and feather condition of broiler chickens	中国畜牧杂志	https://kns.cnki.net/kcms/detail/detail.aspx?FileName=ZGXM202202046&DbName=CJFQ2022
550	初梦苑; 司永胜; 李前; 刘刚	2022	家畜体尺自动测量技术研究进展	Research progress on automatic measurement technology of body size of domestic animals	农业工程学报	https://kns.cnki.net/kcms/detail/detail.aspx?FileName=NYGU202213026&DbName=CJFQ2022
551	邓见文; 宁中华	2022	笼养和福利散养模式下蛋鸡相关性能比较分析	Comparative analysis of the performance of caged and welfare free-range hens	中国家禽	https://kns.cnki.net/kcms/detail/detail.aspx?FileName=ZGJQ202209011&DbName=DKFX2022
552	郭林宇; 马苏; 郝利华; 黄筱静; 赵鑫; 郝海红	2022	欧盟兽用抗菌药禁令相关立法进展与应对建议	Progress of legislation related to the ban on veterinary antimicrobials in the EU and suggestions for response	中国兽医杂志	https://kns.cnki.net/kcms/detail/detail.aspx?FileName=ZSYZ202206031&DbName=CJFQ2022
553	郭文亮; 徐元庆; 金晓; 史彬林	2022	热休克蛋白在冷应激引起的炎症反应和氧化应激中的调节作用	The role of heat shock proteins in the regulation of cold stress-induced inflammatory response and oxidative stress	畜牧兽医学报	https://kns.cnki.net/kcms/detail/detail.aspx?FileName=XMSY202206002&DbName=CJFQ2022
554	郭欣; 严火其	2022	从多元概念到统一定义——动物福利科学元范式形成的研究	From Multiple Concepts to a Unified Definition - A Study on the Formation of a Meta-Paradigm for Animal Welfare Science	科学技术哲学研究	https://kns.cnki.net/kcms/detail/detail.aspx?FileName=KXBZ202201017&DbName=DKFX2022
555	郭子涵; 蒋琪琪; 王彬; 赵娜; 贺稚非; 李洪军; 吕景智	2022	光照节律对肉兔生长性能、血清生化指标、肉品质和动物福利的影响	Effects of light rhythm on growth performance, serum biochemical parameters, meat quality and animal welfare in rabbits	畜牧兽医学报	https://kns.cnki.net/kcms/detail/detail.aspx?FileName=XMSY202205017&DbName=CJFQ2022
556	贺腾飞; 刘天旭; 龙沈飞; 吴竞; 张校军; 刘芮兵; 刘继军; 武振龙; 陈昭辉	2022	冬季垫料更换频率对犊牛生长环境及状况的影响	The effect of winter bedding change frequency on the growth environment and condition of calves	农业工程学报	https://kns.cnki.net/kcms/detail/detail.aspx?FileName=NYGU202214025&DbName=CJFQ2022
557	姜冰; 康祎梅; 崔力航; 李翠霞	2022	农场动物福利的历史演进、价值审思与现实启示	Historical Evolution, Value Review and Practical Implications of Farm Animal Welfare	农业现代化研究	https://kns.cnki.net/kcms/detail/detail.aspx?FileName=NXDH202206003&DbName=CJFQ2022
558	雷凯栋; 滕光辉; 温艳斌; 冯飞起; 宗超; 孟奎	2022	基于尿液激素母猪发情辅助检测分析	Analysis of a urine-based hormonal sow oestrus aid	中国农业大学学报	https://kns.cnki.net/kcms/detail/detail.aspx?FileName=NYDX202203013&DbName=CJFQ2022
559	雷梦; 黄晨轩; 郝二英; 陈一凡; 王德贺; 石雷; 杨亚维; 李飞宇; 陈辉; 刘亚娟	2022	非禁食法换羽对蛋鸡生产性能、蛋品质、卵泡数量和生殖激素的影响	Effects of non-fasting feathering on production performance, egg quality, follicle count and reproductive hormones in laying hens	动物营养学报	https://kns.cnki.net/kcms/detail/detail.aspx?FileName=DWYX202211022&DbName=CJFQ2022
560	李晓曼; 赵亚男; 杨景晁; 陶家树; 杨光会; 李显耀	2022	肉鸡养殖场孵化研究进展	Advances in broiler farm hatching research	中国家禽	https://kns.cnki.net/kcms/detail/detail.aspx?FileName=ZGJQ202212014&DbName=DKFX2022
561	李永锋; 王文生; 郭雷风; 舒航; 许贝贝; 齐景伟	2022	基于穿戴传感器的牛日常行为识别研究进展	Advances in research on daily behavioural recognition of cattle based on wearable sensors	家畜生态学报	https://kns.cnki.net/kcms/detail/detail.aspx?FileName=JCST202210001&DbName=CJFQ2022
562	刘天旭; 尹浩; 贺腾飞; 刘芮兵; 陈昭辉	2022	2种牛舍对冬季伊犁地区肉牛生长性能及环境的影响	Effect of 2 types of cattle housing on growth performance and environment of beef cattle in winter in Ili region	中国畜牧杂志	https://kns.cnki.net/kcms/detail/detail.aspx?FileName=ZGXM202211049&DbName=CJFQ2022
563	刘尊海; 申振通; 赵立秀; 袁欢; 曹敞; 黄若澜; 杨梦豪; 孙超	2022	生物活性肽在畜禽生产中应用进展	Progress in the application of bioactive peptides in livestock and poultry production	畜牧与兽医	https://kns.cnki.net/kcms/detail/detail.aspx?FileName=XMYS202207021&DbName=DKFX2022
564	柳荦; 刘龙申; 姚文; 沈明霞; 赵茹茜	2022	母猪肢蹄病的病因及防治	Etiology and prevention of sow hoof and limb disease	畜牧与兽医	https://kns.cnki.net/kcms/detail/detail.aspx?FileName=XMYS202212020&DbName=DKFX2022
565	陆佳峰; 马永双; 高慧; 王翀; 杨金勇	2022	中国动物福利现状分析及立法建议	Analysis of the current situation of animal welfare in China and legislative proposals	中国畜牧杂志	https://kns.cnki.net/kcms/detail/detail.aspx?FileName=ZGXM202207011&DbName=CJFQ2022
566	吕晶; 王梓瑶; 陈小强	2022	基于CNKI及WoS的动物福利研究热点分析	Analysis of animal welfare research hotspots based on CNKI and WoS	家畜生态学报	https://kns.cnki.net/kcms/detail/detail.aspx?FileName=JCST202207014&DbName=CJFQ2022
567	牟琪; 冯贤辀; 蔡栋; 徐永健; 龚婷	2022	去势时间对从江香猪肉质性状的影响	Effect of depopulation time on the quality traits of pork from Conjiang Xiang	南方农业学报	https://kns.cnki.net/kcms/detail/detail.aspx?FileName=GXNY202211026&DbName=CJFQ2022
568	神英超; 格日乐其木格	2022	孕马血清促性腺激素生产与马福利	Serum gonadotropin production and horse welfare in pregnant horses	黑龙江畜牧兽医	https://kns.cnki.net/kcms/detail/detail.aspx?FileName=HLJX202220001&DbName=DKFX2022
569	石雷; 孙研研; 李云雷; 白皓; 陈继兰	2022	鸡交叉喙研究进展	Advances in cross-beak research in chickens	中国农业科技导报	https://kns.cnki.net/kcms/detail/detail.aspx?FileName=NKDB202211004&DbName=CJFQ2022
570	石咏; 王楚端; 邢凯; 韩余; 刘怡冰; 刘华涛	2022	哺乳动物受精前性别控制研究进展	Advances in pre-fertilization sex control in mammals	中国畜牧杂志	https://kns.cnki.net/kcms/detail/detail.aspx?FileName=ZGXM202208002&DbName=CJFQ2022
571	孙娟娟	2022	动物健康与法制完善:欧盟生物安全保障的经验与启示	Animal Health and Legal Improvements: Experiences and Insights from the EU Biosafety Safeguards	自然辩证法研究	https://kns.cnki.net/kcms/detail/detail.aspx?FileName=ZRBZ202204011&DbName=DKFX2022
572	滕光辉; 冀横溢; 庄晏榕; 刘慕霖	2022	深度学习在猪只饲养过程的应用研究进展	Advances in deep learning for pig feeding process	农业工程学报	https://kns.cnki.net/kcms/detail/detail.aspx?FileName=NYGU202214027&DbName=CJFQ2022
573	王迪; 俞英	2022	奶牛金葡菌乳房炎抗性的转录组及表观遗传学研究进展	Advances in the transcriptome and epigenetics of mastitis resistance in dairy cattle with Staphylococcus aureus	畜牧兽医学报	https://kns.cnki.net/kcms/detail/detail.aspx?FileName=XMSY202202001&DbName=CJFQ2022
574	王明利; 李鹏程; 马晓萍	2022	规模化选择对畜牧业高质量发展的影响及其路径优化——基于生猪养殖规模化视角	The impact of scale selection on the high-quality development of animal husbandry and its pathway optimization: A perspective based on the scale of pig breeding	中国农村经济	https://kns.cnki.net/kcms/detail/detail.aspx?FileName=ZNJJ202203002&DbName=CJFQ2022
575	吴玮琪; 郭世伟; 郭文亮; 高睿恒; 张勇伟; 闫素梅; 史彬林	2022	夏季福利化管理对泌乳驴基础生理指标、血清生化指标及激素指标的影响	Effects of summer welfare management on basic physiological, serum biochemical and hormonal indices in lactating donkeys	动物营养学报	https://kns.cnki.net/kcms/detail/detail.aspx?FileName=DWYX202205038&DbName=CJFQ2022
576	徐婷婷; 张朝栋; 林露茜; 岳珂; 曹芹芹; 仝宗喜; 黄淑成	2022	益生菌经肠道菌群调节肉鸡骨代谢的研究进展	Research progress on the regulation of bone metabolism in broiler chickens by probiotics via intestinal flora	中国畜牧杂志	https://kns.cnki.net/kcms/detail/detail.aspx?FileName=ZGXM202203006&DbName=CJFQ2022
577	杨志维; 李智星; 郝科兴; 黄涛; 曹少奇; 王静; 胡广东	2022	疫苗接种对哺乳仔猪行为、生产性能和血清皮质醇的影响	Effect of vaccination on behaviour, performance and serum cortisol in lactating piglets	中国畜牧杂志	https://kns.cnki.net/kcms/detail/detail.aspx?FileName=ZGXM202203039&DbName=CJFQ2022
578	杨志维; 李智星; 黄涛; 郝科兴; 王静; 胡广东	2022	早期断奶转群对仔猪行为、生长性能和血液指标的影响	Effects of early weaning transfer on piglet behaviour, growth performance and blood indices	中国畜牧兽医	https://kns.cnki.net/kcms/detail/detail.aspx?FileName=GWXK202203012&DbName=CJFQ2022
579	张昊雪; 胡凤明; 鲁琳; 龙燕; 马长永; 屠焰	2022	京津冀地区牧场犊牛饲养管理现状分析及建议	Analysis of the current situation of calf rearing management on farms in Beijing, Tianjin and Hebei regions and suggestions	中国畜牧杂志	https://kns.cnki.net/kcms/detail/detail.aspx?FileName=ZGXM202201050&DbName=CJFQ2022
580	张宏福; 尹畅; 陈亮	2022	精准饲养的环境创新研究进展与方向	Progress and directions of research on environmental innovation in precision feeding	动物营养学报	https://kns.cnki.net/kcms/detail/detail.aspx?FileName=DWYX202210013&DbName=CJFQ2022
581	张磊; 娄延岳; 尚智慧	2022	饲养管理、环境及体况对妊娠母猪繁殖性能影响的研究进展	Research progress on the influence of feeding management, environment and body condition on reproductive performance of gestating sows	中国饲料	https://kns.cnki.net/kcms/detail/detail.aspx?FileName=SLGZ202202002&DbName=CJFQ2022
582	张明宇; 敖日格乐; 王纯洁; 斯木吉德	2022	肉牛卷舌行为及其相关机制研究进展	Progress in research on tongue rolling behaviour of beef cattle and its related mechanism	动物营养学报	https://kns.cnki.net/kcms/detail/detail.aspx?FileName=DWYX202203008&DbName=CJFQ2022
583	张志浩; 贾亚雄	2022	蛋鸡龙骨损伤原因及评估方法研究进展	Progress in research on the causes and assessment methods of keel damage in laying hens	中国畜牧杂志	https://kns.cnki.net/kcms/detail/detail.aspx?FileName=ZGXM202211014&DbName=CJFQ2022
584	朱佳; 于滨铜; 王志刚	2022	从直接支持到交叉遵守:欧盟CAP绿色转型的创新举措、政策效应与情景启示	From direct support to cross-compliance: innovations, policy effects and scenario insights of the EU CAP green transition	中国软科学	https://kns.cnki.net/kcms/detail/detail.aspx?FileName=ZGRK202212007&DbName=CJFQ2022
585	祝梦琦; 郭瑶; 王强军; 张轲豪; 刘中英; 吴中红	2022	基于生物节律评价不同养殖工艺和饲养管理技术的动物福利和健康养殖问题	Evaluation of animal welfare and healthy farming issues based on biorhythms for different farming processes and feeding management techniques	中国畜牧杂志	https://kns.cnki.net/kcms/detail/detail.aspx?FileName=ZGXM202210017&DbName=CJFQ2022
586	柴金宝; 王含琼; 刘利; 王建发; 卜也; 岳萌萌; 孙芳; 武瑞	2023	脂肪组织炎症对动物健康影响因素分析	Analysis of factors influencing adipose tissue inflammation on animal health	黑龙江畜牧兽医	https://kns.cnki.net/kcms/detail/detail.aspx?FileName=HLJX202309006&DbName=CJFQTEMP
587	陈聪慧; 夏翠; 段春辉; 郭云霞; 纪守坤; 严慧; 刘月琴; 张英杰	2023	道路运输对湖羊屠宰性能、肉品质、血液激素及酶活的影响	Effect of road transport on slaughter performance, meat quality, blood hormones and enzyme activity of lake lambs	饲料工业	https://kns.cnki.net/kcms/detail/detail.aspx?FileName=FEED202311013&DbName=CJFQTEMP
588	陈聪慧; 杨欣雨; 夏翠; 段春辉; 郭云霞; 纪守坤; 严慧; 刘月琴; 张英杰	2023	羔羊运输应激不同处理对屠宰性能、血清生化指标及肉品质的影响	Effects of different treatments of transport stress on slaughter performance, serum biochemical indicators and meat quality of lambs	动物营养学报	https://kns.cnki.net/kcms/detail/detail.aspx?FileName=DWYX202302038&DbName=CJFQ2023
589	初梦苑; 刘晓文; 曾雪婷; 王彦超; 刘刚	2023	奶牛乳房炎自动检测技术研究进展	Research progress of automatic detection technology for mastitis in dairy cattle	农业工程学报	https://kns.cnki.net/kcms/detail/detail.aspx?FileName=NYGU20230525001&DbName=CAPJ2023
590	耿丹丹; 李潇凡; 毕瑜林; 江勇; 王志秀; 常国斌; 陈国宏; 白皓	2023	畜禽微生物-肠-脑轴调节机制研究进展	Research progress on the regulation mechanism of microbial-intestinal-brain axis in livestock and poultry	农业生物技术学报	https://kns.cnki.net/kcms/detail/detail.aspx?FileName=NYSB202302018&DbName=CJFQ2023
591	韩志鹏; 徐元庆; 苏日古嘎; 邢媛媛; 史彬林; 金晓	2023	冷暴露下下丘脑调节脂肪组织褐变产热研究进展	Advances in hypothalamic regulation of adipose tissue browning and heat production under cold exposure	饲料研究	https://kns.cnki.net/kcms/detail/detail.aspx?FileName=SLYJ202302026&DbName=CJFQ2023
592	侯博; 梁朋双; 吴林海	2023	人兽共患病治理：起源、发展与我国治理策略思考	Management of human-animal infectious diseases: origin, development and consideration of management strategies in China	自然辩证法通讯	https://kns.cnki.net/kcms/detail/detail.aspx?FileName=ZRBT202303011&DbName=CJFQ2023
593	胡光明; 张鉴明; 林拓荣; 武博; 于辉; 李华	2023	肉鸡福利屠宰影响因素研究进展	Progress of research on factors influencing the welfare slaughter of broiler chickens	中国家禽	https://kns.cnki.net/kcms/detail/detail.aspx?FileName=ZGJQ20230324003&DbName=CAPJ2023
594	黄媛媛; 任蕾蕾; 张学芳; 刘峰; 朱杰; 李朝木; 郭兴; 姜润深	2023	不同饲养方式对皖南三黄鸡生产性能、肉品质及福利指标的影响	Effects of different rearing methods on the production performance, meat quality and welfare indexes of Southern Anhui Sanhuang chickens	中国家禽	https://kns.cnki.net/kcms/detail/detail.aspx?FileName=ZGJQ20230605002&DbName=CAPJ2023
595	梁燕妮; 耿一宁	2023	特种经济动物福利研究	Research on the welfare of special economic animals	黑龙江畜牧兽医	https://kns.cnki.net/kcms/detail/detail.aspx?FileName=HLJX202311024&DbName=CJFQTEMP
596	刘孟宇; 尹国安	2023	非植入性传感器在动物福利中的应用	Application of non-implantable sensors in animal welfare	畜牧与兽医	https://kns.cnki.net/kcms/detail/detail.aspx?FileName=XMYS202302022&DbName=CJFQ2023
597	刘翔雨; 霍浩然; 段树楠; 任战军; 董响贵; 王淑辉	2023	五域模型的发展完善及其在农场动物福利评估中的应用	Development and improvement of the five-domain model and its application to farm animal welfare assessment	畜牧兽医学报	https://kns.cnki.net/kcms/detail/detail.aspx?FileName=XMSY20230523001&DbName=CAPJ2023
598	刘禹辰; 王常伟	2023	基于消费者支付意愿视角的农场动物福利标准政策选择分析	An analysis of policy options for farm animal welfare standards based on consumers' willingness to pay	农业技术经济	https://kns.cnki.net/kcms/detail/detail.aspx?FileName=NYJS20230116001&DbName=CAPJ2023
599	宁立标; 肖雨阳	2023	国际贸易壁垒视域下动物福利立法研究	Research on Animal Welfare Legislation in the Perspective of International Trade Barriers	中国畜牧杂志	https://kns.cnki.net/kcms/detail/detail.aspx?FileName=ZGXM20230222002&DbName=CAPJ2023
600	彭阳翔; 杨振标; 闫奎友; 王瀚; 呼德; 王尊; 刘宁; 赵连生	2023	从人工到智能：牛个体识别技术研究进展	From Artificial to Intelligent: Progress in the Research of Individual Cattle Identification Technology	中国畜牧兽医	https://kns.cnki.net/kcms/detail/detail.aspx?FileName=GWXK202305013&DbName=CJFQTEMP
601	钱姝含; 蒋小玉; 王梦芝; 杨庆勇	2023	音乐调控动物情绪和生产性能的作用及机制研究进展	Advances in the role and mechanism of music in regulating animal mood and production performance	中国畜牧杂志	https://kns.cnki.net/kcms/detail/detail.aspx?FileName=ZGXM202303001&DbName=CJFQ2023
602	史学伟;司永胜;韩宪忠;王克俭;	2023	基于SE-R(2+1)D网络的自然环境下的奶牛行为识别	Behavioural recognition of dairy cows in natural environment based on SE-R(2+1)D network	河北农业大学学报	https://kns.cnki.net/kcms/detail/detail.aspx?FileName=CULT202301013&DbName=DKFX2023
603	王晓鹏; 王占川	2023	舍饲条件下泌乳奶山羊日常行为的研究进展	Research progress on the daily behavior of lactating dairy goats under housing conditions	家畜生态学报	https://kns.cnki.net/kcms/detail/detail.aspx?FileName=JCST202305001&DbName=CJFQTEMP
604	吴琼; 牛志力; 杨讯业; 高振华	2023	环境温湿度应激对肉鸡福利的影响研究进展	Advances in research on the effects of environmental temperature and humidity stress on broiler welfare	中国畜牧杂志	https://kns.cnki.net/kcms/detail/detail.aspx?FileName=ZGXM202302004&DbName=CJFQ2023
605	吴赛赛; 吴建寨; 程国栋; 张楷; 邢丽玮; 韩书庆	2023	基于姿态估计的动物行为识别研究进展	Advances in animal behaviour recognition based on posture estimation	中国农业大学学报	https://kns.cnki.net/kcms/detail/detail.aspx?FileName=NYDX202306003&DbName=CJFQ2023
606	邢宝瑞; 刘振; 赵海平; 马泽芳; 李勋胜; 周珏; 孙红梅	2023	鹿茸逆向成骨的研究进展	Research progress on reverse osteogenesis of deer antler	畜牧兽医学报	https://kns.cnki.net/kcms/detail/detail.aspx?FileName=XMSY20221229006&DbName=CAPJ2023
607	杨亮; 王辉; 陈睿鹏; 肖德琴; 熊本海	2023	智能养猪工厂的研究进展与展望	Research progress and outlook of intelligent pig breeding factory	华南农业大学学报	https://kns.cnki.net/kcms/detail/detail.aspx?FileName=HNNB202301002&DbName=CJFQ2023
608	于爱芝; 曹景晟; 欧阳日辉	2023	电商平台上动物福利产品溢价实现机理探究——基于京东商城交易数据的实证检验	Exploring the mechanism of realizing premium price of animal welfare products on e-commerce platform - an empirical test based on transaction data of Jingdong Mall	中央财经大学学报	https://kns.cnki.net/kcms/detail/detail.aspx?FileName=ZYCY202301008&DbName=CJFQ2023
609	余鹏翔; 石军锋	2023	基于SpringBoot框架的群养母猪饲喂站管理系统设计与试验	Design and experiment of feeding station management system for group-fed sows based on SpringBoot framework	中国农机化学报	https://kns.cnki.net/kcms/detail/detail.aspx?FileName=GLJH202303021&DbName=CJFQ2023
610	张灵静; 辛翔飞; 肖红波; 王济民	2023	我国肉鸡产业兽药使用减量化路径探讨	Exploring the path of reducing the use of veterinary drugs in China's broiler industry	农业技术经济	https://kns.cnki.net/kcms/detail/detail.aspx?FileName=NYJS202302008&DbName=CJFQ2023
611	赵东伟; 王钱保; 张子晓; 黄华云; 李春苗; 黄正洋; 赵振华	2023	鸡舍环境参数控制与福利养殖研究进展	Research progress of environmental parameters control and welfare breeding in chicken housesE595:E613EE597:E613	中国家禽	https://kns.cnki.net/kcms/detail/detail.aspx?FileName=ZGJQ202303015&DbName=CJFQ2023
